# Supplementary material for: 2-{Hy­droxy[1-(4-meth­oxy­phen­yl)-4-oxo-3-phenyl­azetidin-2-yl]meth­yl}acrylonitrile
Source: Acta Crystallogr Sect E Struct Rep Online. 2011 Aug 17;67(Pt 9):o2340. doi: 10.1107/S1600536811032247 (PMC3200613; doi:10.1107/S1600536811032247)
Supplement: Supplementary file 1 [file e-67-o2340-sup1.cif]

##############################################################################
#                                                                            #
# This CIF contains the data in a paper accepted for publication in          #
# Acta Crystallographica Section E. It conforms to the requirements of       #
# Notes for Authors for Acta Crystallographica Section E, and has been       #
# peer reviewed under the auspices of the IUCr Commission on Journals.       #
#                                                                            #
# Full details of the Crystallographic Information File format               #
# are given in the paper "The Crystallographic Information File (CIF):       #
# a New Standard Archive File for Crystallography" by S. R. Hall, F. H.      #
# Allen and I. D. Brown [Acta Cryst. (1991), A47, 655-685].                  #
#                                                                            #
# The current version of the core CIF dictionary is obtainable from          #
# ftp://ftp.iucr.org/pub/cif_core.dic.                                       #
#                                                                            #
# Software is freely available for graphical display of the structure(s)     #
# in this CIF. For information consult the CIF software page                 #
# http://www.iucr.org/resources/cif/software.                                #
#                                                                            #
# This file may be used for bona fide research purposes within the           #
# scientific community so long as proper attribution is given to the journal # 
# article from which it was obtained.                                        #
#                                                                            #
##############################################################################
data_global
_audit_creation_method     SHELXL-97
_journal_date_recd_electronic     2011-08-03
_journal_date_accepted     2011-08-09
_journal_name_full     'Acta Crystallographica, Section E'
_journal_year     2011
_journal_volume     67
_journal_issue      9
_journal_page_first     o2340
_journal_page_last     o2340
_journal_paper_category     QO
_journal_coeditor_code     RK2289
_publ_contact_author_name     'K. Sethusankar'
_publ_contact_author_address
;
 Department of Physics RKM Vivekananda College (Autonomous), Chennai
 - 600 004, India.
;
_publ_contact_author_email     'ksethusankar@yahoo.co.in'
_publ_contact_author_fax     '044 091 2499 3057'
_publ_contact_author_phone     '044 091 24484170'
_publ_section_title
;
2-{Hydroxy[1-(4-methoxyphenyl)-4-oxo-3-phenylazetidin-2-yl]methyl}acrylonitrile
;
loop_
    _publ_author_name
    _publ_author_address
    'C. M. Sai Prasanna'
;
Department of Physics Ethiraj College for Women
Chennai 600 008
India
;
    'K. Sethusankar'
;
Department of Physics RKM Vivekananda College (Autonomous)
Chennai 600 004
India
;
    'R. Rajesh'
;
Department of Organic Chemistry University of Madras Guindy Campus
Chennai 600 025
India
;
    'R. Raghunathan'
;
Department of Organic Chemistry University of Madras Guindy Campus
Chennai 600 025
India
;
data_I
_audit_creation_method     'SHELXL97'
_chemical_name_systematic
;
2-{Hydroxy[1-(4-methoxyphenyl)-4-oxo-3-phenylazetidin-2-yl]methyl}acrylonitrile
;
_chemical_name_common     ?
_chemical_formula_moiety     'C20 H18 N2 O3'
_chemical_formula_sum     'C20 H18 N2 O3'
_chemical_formula_iupac     'C20 H18 N2 O3'
_chemical_formula_weight     334.36
_chemical_melting_point     ?
_symmetry_cell_setting     monoclinic
_symmetry_space_group_name_H-M     'C c'
_symmetry_space_group_name_Hall     'C -2yc'
loop_
    _symmetry_equiv_pos_as_xyz
    'x, y, z'
    'x, -y, z+1/2'
    'x+1/2, y+1/2, z'
    'x+1/2, -y+1/2, z+1/2'
_cell_length_a     9.9694(3)
_cell_length_b     19.8196(6)
_cell_length_c     9.6013(3)
_cell_angle_alpha     90.00
_cell_angle_beta     112.7180(10)
_cell_angle_gamma     90.00
_cell_volume     1749.93(9)
_cell_formula_units_Z     4
_cell_measurement_reflns_used     4368
_cell_measurement_theta_min     2.44
_cell_measurement_theta_max     29.72
_cell_measurement_temperature     295(2)
_exptl_crystal_description     'block'
_exptl_crystal_colour     'colourless'
_exptl_crystal_size_max     0.30
_exptl_crystal_size_mid     0.20
_exptl_crystal_size_min     0.20
_exptl_crystal_density_diffrn     1.269
_exptl_crystal_density_meas     ?
_exptl_crystal_density_method     'not measured'
_exptl_crystal_F_000     704
_exptl_absorpt_coefficient_mu     0.086
_exptl_absorpt_correction_type     none
_exptl_absorpt_process_details     ?
_exptl_absorpt_correction_T_min     ?
_exptl_absorpt_correction_T_max     ?
_exptl_special_details
;
;
_diffrn_ambient_temperature     295(2)
_diffrn_radiation_type     'MoK\a'
_diffrn_radiation_wavelength     0.71073
_diffrn_radiation_source     'fine-focus sealed tube'
_diffrn_radiation_monochromator     'graphite'
_diffrn_measurement_device_type     'Bruker Kappa APEXII CCD'
_diffrn_measurement_method     '\w and \f'
_diffrn_detector_area_resol_mean     ?
_diffrn_reflns_number     10596
_diffrn_reflns_av_R_equivalents     0.0194
_diffrn_reflns_av_sigmaI/netI     0.0273
_diffrn_reflns_theta_min     2.44
_diffrn_reflns_theta_max     29.72
_diffrn_reflns_theta_full     29.72
_diffrn_measured_fraction_theta_max     0.997
_diffrn_measured_fraction_theta_full     0.997
_diffrn_reflns_limit_h_min     -13
_diffrn_reflns_limit_h_max     13
_diffrn_reflns_limit_k_min     -25
_diffrn_reflns_limit_k_max     27
_diffrn_reflns_limit_l_min     -11
_diffrn_reflns_limit_l_max     13
_diffrn_standards_number     ?
_diffrn_standards_interval_count     ?
_diffrn_standards_interval_time     ?
_diffrn_standards_decay_%     ?
_refine_special_details
;
 Refinement of <i>F</i>^2^ against ALL reflections. The weighted
 <i>R</i>-factor <i>wR</i> and goodness of fit <i>S</i> are based on
 <i>F</i>^2^, conventional <i>R</i>-factors <i>R</i> are based on <i>F</i>,
 with <i>F</i> set to zero for negative <i>F</i>^2^. The threshold expression
 of <i>F</i>^2^ > \s(<i>F</i>^2^) is used only for calculating
 <i>R</i>-factors(gt) <i>etc</i>. and is not relevant to the choice of
 reflections for refinement. <i>R</i>-factors based on <i>F</i>^2^ are
 statistically about twice as large as those based on <i>F</i>,
 and <i>R</i>-factors based on ALL data will be even larger.
;
_reflns_number_total     4368
_reflns_number_gt     3621
_reflns_threshold_expression     I>2\s(I)
_refine_ls_structure_factor_coef     Fsqd
_refine_ls_matrix_type     full
_refine_ls_R_factor_all     0.0496
_refine_ls_R_factor_gt     0.0376
_refine_ls_wR_factor_gt     0.0923
_refine_ls_wR_factor_ref     0.1004
_refine_ls_goodness_of_fit_ref     1.008
_refine_ls_restrained_S_all     1.008
_refine_ls_number_reflns     4368
_refine_ls_number_parameters     228
_refine_ls_number_restraints     2
_refine_ls_hydrogen_treatment     constr
_refine_ls_weighting_scheme     calc
_refine_ls_weighting_details
         'calc w=1/[\s^2^(Fo^2^)+(0.0577P)^2^+0.1723P] where P=(Fo^2^+2Fc^2^)/3'
_atom_sites_solution_hydrogens     geom
_atom_sites_solution_primary     direct
_atom_sites_solution_secondary     difmap
_refine_ls_shift/su_max     0.000
_refine_ls_shift/su_mean     0.000
_refine_diff_density_max     0.157
_refine_diff_density_min     -0.151
_refine_ls_extinction_method     none
_refine_ls_extinction_coef     ?
_refine_ls_abs_structure_details     ?
_refine_ls_abs_structure_Flack     ?
loop_
    _atom_type_symbol
    _atom_type_description
    _atom_type_scat_dispersion_real
    _atom_type_scat_dispersion_imag
    _atom_type_scat_source
    'C' 'C' 0.0033 0.0016
                         'International Tables Vol C Tables 4.2.6.8 and 6.1.1.4'
    'H' 'H' 0.0000 0.0000
                         'International Tables Vol C Tables 4.2.6.8 and 6.1.1.4'
    'N' 'N' 0.0061 0.0033
                         'International Tables Vol C Tables 4.2.6.8 and 6.1.1.4'
    'O' 'O' 0.0106 0.0060
                         'International Tables Vol C Tables 4.2.6.8 and 6.1.1.4'
_computing_data_collection     '<i>APEX2</i> (Bruker, 2004)'
_computing_cell_refinement     '<i>SAINT</i> (Bruker, 2004)'
_computing_data_reduction     '<i>SAINT</i> (Bruker, 2004)'
_computing_structure_solution     '<i>SHELXS97</i> (Sheldrick, 2008)'
_computing_structure_refinement     '<i>SHELXL97</i> (Sheldrick, 2008)'
_computing_molecular_graphics     '<i>ORTEP-3</i> (Farrugia, 1997)'
_computing_publication_material
              '<i>SHELXL97</i> (Sheldrick, 2008) and <i>PLATON</i> (Spek, 2009)'
loop_
    _atom_site_type_symbol
    _atom_site_label
    _atom_site_fract_x
    _atom_site_fract_y
    _atom_site_fract_z
    _atom_site_U_iso_or_equiv
    _atom_site_adp_type
    _atom_site_calc_flag
    _atom_site_refinement_flags
    _atom_site_occupancy
    _atom_site_symmetry_multiplicity
    _atom_site_disorder_assembly
    _atom_site_disorder_group
    C C1 0.6009(3) 0.19499(12) 0.1527(3) 0.0809(7) Uani d . 1 1 . .
    H H1 0.6877 0.2116 0.1515 0.097 Uiso calc R 1 1 . .
    C C2 0.6025(2) 0.15799(11) 0.2755(3) 0.0630(5) Uani d . 1 1 . .
    H H2 0.6902 0.1499 0.3558 0.076 Uiso calc R 1 1 . .
    C C3 0.47523(17) 0.13317(8) 0.27943(17) 0.0401(3) Uani d . 1 1 . .
    C C4 0.3470(2) 0.14539(10) 0.1573(2) 0.0579(5) Uani d . 1 1 . .
    H H4 0.2599 0.1284 0.1570 0.069 Uiso calc R 1 1 . .
    C C5 0.3470(3) 0.18264(12) 0.0352(2) 0.0779(7) Uani d . 1 1 . .
    H H5 0.2600 0.1908 -0.0461 0.093 Uiso calc R 1 1 . .
    C C6 0.4739(3) 0.20732(11) 0.0336(3) 0.0746(7) Uani d . 1 1 . .
    H H6 0.4737 0.2324 -0.0482 0.089 Uiso calc R 1 1 . .
    C C7 0.38921(15) 0.13134(7) 0.50213(17) 0.0340(3) Uani d . 1 1 . .
    H H7 0.3452 0.1742 0.4561 0.041 Uiso calc R 1 1 . .
    C C8 0.36425(16) 0.03948(7) 0.39009(16) 0.0379(3) Uani d . 1 1 . .
    C C9 0.47470(16) 0.09626(7) 0.41628(17) 0.0362(3) Uani d . 1 1 . .
    H H9 0.5727 0.0827 0.4844 0.043 Uiso calc R 1 1 . .
    C C10 0.16463(15) 0.06120(7) 0.49049(16) 0.0359(3) Uani d . 1 1 . .
    C C11 0.10281(17) 0.11362(8) 0.5408(2) 0.0443(4) Uani d . 1 1 . .
    H H11 0.1396 0.1571 0.5466 0.053 Uiso calc R 1 1 . .
    C C12 -0.01237(18) 0.10169(8) 0.5822(2) 0.0471(4) Uani d . 1 1 . .
    H H12 -0.0528 0.1371 0.6165 0.057 Uiso calc R 1 1 . .
    C C13 -0.06861(16) 0.03725(8) 0.57319(18) 0.0414(3) Uani d . 1 1 . .
    C C14 -0.00915(17) -0.01503(8) 0.51980(19) 0.0425(4) Uani d . 1 1 . .
    H H14 -0.0471 -0.0584 0.5123 0.051 Uiso calc R 1 1 . .
    C C15 0.10649(17) -0.00288(8) 0.47766(18) 0.0410(3) Uani d . 1 1 . .
    H H15 0.1452 -0.0379 0.4406 0.049 Uiso calc R 1 1 . .
    C C16 -0.2330(2) -0.03522(11) 0.6291(3) 0.0599(5) Uani d . 1 1 . .
    H H16A -0.2710 -0.0556 0.5308 0.090 Uiso calc R 1 1 . .
    H H16B -0.3083 -0.0327 0.6680 0.090 Uiso calc R 1 1 . .
    H H16C -0.1540 -0.0620 0.6957 0.090 Uiso calc R 1 1 . .
    C C17 0.47215(16) 0.13644(8) 0.67345(17) 0.0391(3) Uani d . 1 1 . .
    H H17 0.4046 0.1492 0.7208 0.047 Uiso calc R 1 1 . .
    C C18 0.58853(18) 0.19031(8) 0.70558(18) 0.0433(4) Uani d . 1 1 . .
    C C19 0.7295(2) 0.17793(11) 0.7631(2) 0.0607(5) Uani d . 1 1 . .
    H H19A 0.7953 0.2131 0.7778 0.073 Uiso calc R 1 1 . .
    H H19B 0.7629 0.1341 0.7890 0.073 Uiso calc R 1 1 . .
    C C20 0.5348(2) 0.25736(10) 0.6650(3) 0.0602(5) Uani d . 1 1 . .
    N N1 0.28665(13) 0.07467(6) 0.45591(15) 0.0381(3) Uani d . 1 1 . .
    N N2 0.4860(3) 0.30955(10) 0.6326(4) 0.1008(8) Uani d . 1 1 . .
    O O1 0.34670(14) -0.01631(6) 0.33461(15) 0.0505(3) Uani d . 1 1 . .
    O O2 -0.18217(13) 0.03094(6) 0.61854(16) 0.0557(3) Uani d . 1 1 . .
    O O3 0.53772(13) 0.07510(6) 0.73290(14) 0.0525(3) Uani d . 1 1 . .
    H H3 0.4856 0.0542 0.7661 0.079 Uiso calc R 1 1 . .
loop_
    _atom_site_aniso_label
    _atom_site_aniso_U_11
    _atom_site_aniso_U_22
    _atom_site_aniso_U_33
    _atom_site_aniso_U_12
    _atom_site_aniso_U_13
    _atom_site_aniso_U_23
    C1 0.0945(18) 0.0779(15) 0.098(2) -0.0164(13) 0.0673(17) 0.0082(13)
    C2 0.0580(11) 0.0681(11) 0.0739(13) -0.0036(9) 0.0375(10) 0.0104(10)
    C3 0.0488(8) 0.0364(7) 0.0431(8) 0.0012(6) 0.0268(7) -0.0027(6)
    C4 0.0618(10) 0.0669(11) 0.0434(10) -0.0110(9) 0.0186(8) 0.0037(8)
    C5 0.1023(18) 0.0790(15) 0.0425(11) -0.0110(13) 0.0172(11) 0.0081(10)
    C6 0.129(2) 0.0563(12) 0.0573(12) -0.0166(12) 0.0570(14) -0.0006(9)
    C7 0.0361(7) 0.0303(6) 0.0398(7) -0.0006(5) 0.0192(6) -0.0018(5)
    C8 0.0429(8) 0.0365(7) 0.0377(8) 0.0052(6) 0.0193(7) 0.0000(6)
    C9 0.0379(7) 0.0364(7) 0.0381(7) 0.0036(5) 0.0186(6) -0.0004(5)
    C10 0.0334(7) 0.0358(7) 0.0390(7) 0.0036(6) 0.0146(6) -0.0007(6)
    C11 0.0438(8) 0.0321(7) 0.0628(11) 0.0002(6) 0.0271(7) -0.0025(7)
    C12 0.0438(8) 0.0399(8) 0.0655(11) 0.0089(7) 0.0298(8) 0.0003(7)
    C13 0.0322(7) 0.0448(8) 0.0474(9) 0.0027(6) 0.0155(6) 0.0056(6)
    C14 0.0415(8) 0.0352(8) 0.0521(9) -0.0046(6) 0.0195(7) -0.0016(6)
    C15 0.0432(8) 0.0359(7) 0.0442(8) 0.0009(6) 0.0171(7) -0.0056(6)
    C16 0.0520(10) 0.0602(11) 0.0747(14) -0.0111(8) 0.0324(10) 0.0041(9)
    C17 0.0426(8) 0.0425(8) 0.0381(8) -0.0011(6) 0.0221(6) -0.0006(6)
    C18 0.0497(9) 0.0449(9) 0.0386(8) -0.0053(7) 0.0206(7) -0.0064(6)
    C19 0.0509(10) 0.0615(11) 0.0645(12) -0.0068(9) 0.0166(9) -0.0034(9)
    C20 0.0520(10) 0.0496(11) 0.0780(13) -0.0107(8) 0.0239(9) -0.0131(9)
    N1 0.0395(6) 0.0323(6) 0.0473(7) -0.0010(5) 0.0221(5) -0.0062(5)
    N2 0.0825(14) 0.0460(11) 0.161(3) -0.0015(9) 0.0328(14) -0.0037(12)
    O1 0.0618(7) 0.0393(6) 0.0584(7) -0.0014(5) 0.0321(6) -0.0114(5)
    O2 0.0462(7) 0.0517(7) 0.0801(9) 0.0010(5) 0.0364(6) 0.0068(6)
    O3 0.0558(7) 0.0535(7) 0.0536(7) 0.0034(5) 0.0271(6) 0.0171(5)
_geom_special_details
;
 All s.u.'s (except the s.u. in the dihedral angle between two l.s. planes)
 are estimated using the full covariance matrix. The cell s.u.'s are taken
 into account individually in the estimation of s.u.'s in distances, angles
 and torsion angles; correlations between s.u.'s in cell parameters are only
 used when they are defined by crystal symmetry. An approximate (isotropic)
 treatment of cell s.u.'s is used for estimating s.u.'s involving l.s. planes.
;
loop_
    _geom_bond_atom_site_label_1
    _geom_bond_atom_site_label_2
    _geom_bond_site_symmetry_2
    _geom_bond_distance
    _geom_bond_publ_flag
    C1 C6 . 1.361(4) ?
    C1 C2 . 1.383(3) ?
    C1 H1 . 0.9300 ?
    C2 C3 . 1.375(2) ?
    C2 H2 . 0.9300 ?
    C3 C4 . 1.382(2) ?
    C3 C9 . 1.506(2) ?
    C4 C5 . 1.385(3) ?
    C4 H4 . 0.9300 ?
    C5 C6 . 1.361(4) ?
    C5 H5 . 0.9300 ?
    C6 H6 . 0.9300 ?
    C7 N1 . 1.4675(18) ?
    C7 C17 . 1.533(2) ?
    C7 C9 . 1.559(2) ?
    C7 H7 . 0.9800 ?
    C8 O1 . 1.2105(18) ?
    C8 N1 . 1.3645(19) ?
    C8 C9 . 1.526(2) ?
    C9 H9 . 0.9800 ?
    C10 C15 . 1.382(2) ?
    C10 C11 . 1.387(2) ?
    C10 N1 . 1.4047(19) ?
    C11 C12 . 1.373(2) ?
    C11 H11 . 0.9300 ?
    C12 C13 . 1.384(2) ?
    C12 H12 . 0.9300 ?
    C13 O2 . 1.367(2) ?
    C13 C14 . 1.387(2) ?
    C14 C15 . 1.382(2) ?
    C14 H14 . 0.9300 ?
    C15 H15 . 0.9300 ?
    C16 O2 . 1.423(2) ?
    C16 H16A . 0.9600 ?
    C16 H16B . 0.9600 ?
    C16 H16C . 0.9600 ?
    C17 O3 . 1.3938(19) ?
    C17 C18 . 1.518(2) ?
    C17 H17 . 0.9800 ?
    C18 C19 . 1.319(3) ?
    C18 C20 . 1.429(3) ?
    C19 H19A . 0.9300 ?
    C19 H19B . 0.9300 ?
    C20 N2 . 1.134(3) ?
    O3 H3 . 0.8200 ?
loop_
    _geom_angle_atom_site_label_1
    _geom_angle_atom_site_label_2
    _geom_angle_atom_site_label_3
    _geom_angle_site_symmetry_1
    _geom_angle_site_symmetry_3
    _geom_angle
    _geom_angle_publ_flag
    C6 C1 C2 . . 120.8(2) ?
    C6 C1 H1 . . 119.6 ?
    C2 C1 H1 . . 119.6 ?
    C3 C2 C1 . . 120.4(2) ?
    C3 C2 H2 . . 119.8 ?
    C1 C2 H2 . . 119.8 ?
    C2 C3 C4 . . 118.34(16) ?
    C2 C3 C9 . . 120.81(15) ?
    C4 C3 C9 . . 120.79(14) ?
    C3 C4 C5 . . 120.60(19) ?
    C3 C4 H4 . . 119.7 ?
    C5 C4 H4 . . 119.7 ?
    C6 C5 C4 . . 120.3(2) ?
    C6 C5 H5 . . 119.8 ?
    C4 C5 H5 . . 119.8 ?
    C1 C6 C5 . . 119.6(2) ?
    C1 C6 H6 . . 120.2 ?
    C5 C6 H6 . . 120.2 ?
    N1 C7 C17 . . 113.52(12) ?
    N1 C7 C9 . . 87.60(10) ?
    C17 C7 C9 . . 114.72(12) ?
    N1 C7 H7 . . 112.9 ?
    C17 C7 H7 . . 112.9 ?
    C9 C7 H7 . . 112.9 ?
    O1 C8 N1 . . 131.25(14) ?
    O1 C8 C9 . . 135.95(14) ?
    N1 C8 C9 . . 92.80(11) ?
    C3 C9 C8 . . 117.38(13) ?
    C3 C9 C7 . . 115.56(12) ?
    C8 C9 C7 . . 84.78(11) ?
    C3 C9 H9 . . 112.2 ?
    C8 C9 H9 . . 112.2 ?
    C7 C9 H9 . . 112.2 ?
    C15 C10 C11 . . 119.48(14) ?
    C15 C10 N1 . . 121.69(13) ?
    C11 C10 N1 . . 118.83(13) ?
    C12 C11 C10 . . 120.40(14) ?
    C12 C11 H11 . . 119.8 ?
    C10 C11 H11 . . 119.8 ?
    C11 C12 C13 . . 120.30(14) ?
    C11 C12 H12 . . 119.8 ?
    C13 C12 H12 . . 119.8 ?
    O2 C13 C12 . . 115.46(14) ?
    O2 C13 C14 . . 125.06(14) ?
    C12 C13 C14 . . 119.48(14) ?
    C15 C14 C13 . . 120.13(14) ?
    C15 C14 H14 . . 119.9 ?
    C13 C14 H14 . . 119.9 ?
    C10 C15 C14 . . 120.17(14) ?
    C10 C15 H15 . . 119.9 ?
    C14 C15 H15 . . 119.9 ?
    O2 C16 H16A . . 109.5 ?
    O2 C16 H16B . . 109.5 ?
    H16A C16 H16B . . 109.5 ?
    O2 C16 H16C . . 109.5 ?
    H16A C16 H16C . . 109.5 ?
    H16B C16 H16C . . 109.5 ?
    O3 C17 C18 . . 109.23(12) ?
    O3 C17 C7 . . 110.82(13) ?
    C18 C17 C7 . . 108.52(12) ?
    O3 C17 H17 . . 109.4 ?
    C18 C17 H17 . . 109.4 ?
    C7 C17 H17 . . 109.4 ?
    C19 C18 C20 . . 120.90(16) ?
    C19 C18 C17 . . 124.13(16) ?
    C20 C18 C17 . . 114.94(15) ?
    C18 C19 H19A . . 120.0 ?
    C18 C19 H19B . . 120.0 ?
    H19A C19 H19B . . 120.0 ?
    N2 C20 C18 . . 176.8(2) ?
    C8 N1 C10 . . 135.24(12) ?
    C8 N1 C7 . . 94.46(11) ?
    C10 N1 C7 . . 129.77(11) ?
    C13 O2 C16 . . 117.93(14) ?
    C17 O3 H3 . . 109.5 ?
loop_
    _geom_torsion_atom_site_label_1
    _geom_torsion_atom_site_label_2
    _geom_torsion_atom_site_label_3
    _geom_torsion_atom_site_label_4
    _geom_torsion_site_symmetry_1
    _geom_torsion_site_symmetry_2
    _geom_torsion_site_symmetry_3
    _geom_torsion_site_symmetry_4
    _geom_torsion
    _geom_torsion_publ_flag
    C6 C1 C2 C3 . . . . -0.2(4) ?
    C1 C2 C3 C4 . . . . 0.9(3) ?
    C1 C2 C3 C9 . . . . -176.48(18) ?
    C2 C3 C4 C5 . . . . -1.0(3) ?
    C9 C3 C4 C5 . . . . 176.35(18) ?
    C3 C4 C5 C6 . . . . 0.5(3) ?
    C2 C1 C6 C5 . . . . -0.3(4) ?
    C4 C5 C6 C1 . . . . 0.2(4) ?
    C2 C3 C9 C8 . . . . -146.86(16) ?
    C4 C3 C9 C8 . . . . 35.9(2) ?
    C2 C3 C9 C7 . . . . 115.42(18) ?
    C4 C3 C9 C7 . . . . -61.8(2) ?
    O1 C8 C9 C3 . . . . 68.9(2) ?
    N1 C8 C9 C3 . . . . -111.64(14) ?
    O1 C8 C9 C7 . . . . -174.95(18) ?
    N1 C8 C9 C7 . . . . 4.50(11) ?
    N1 C7 C9 C3 . . . . 113.74(13) ?
    C17 C7 C9 C3 . . . . -131.40(14) ?
    N1 C7 C9 C8 . . . . -4.18(11) ?
    C17 C7 C9 C8 . . . . 110.68(13) ?
    C15 C10 C11 C12 . . . . 2.1(2) ?
    N1 C10 C11 C12 . . . . -177.01(15) ?
    C10 C11 C12 C13 . . . . -0.4(3) ?
    C11 C12 C13 O2 . . . . 179.40(16) ?
    C11 C12 C13 C14 . . . . -1.0(3) ?
    O2 C13 C14 C15 . . . . -179.66(15) ?
    C12 C13 C14 C15 . . . . 0.7(2) ?
    C11 C10 C15 C14 . . . . -2.3(2) ?
    N1 C10 C15 C14 . . . . 176.76(14) ?
    C13 C14 C15 C10 . . . . 0.9(2) ?
    N1 C7 C17 O3 . . . . 52.33(16) ?
    C9 C7 C17 O3 . . . . -46.30(16) ?
    N1 C7 C17 C18 . . . . 172.26(12) ?
    C9 C7 C17 C18 . . . . 73.64(15) ?
    O3 C17 C18 C19 . . . . 8.0(2) ?
    C7 C17 C18 C19 . . . . -112.87(19) ?
    O3 C17 C18 C20 . . . . -173.48(15) ?
    C7 C17 C18 C20 . . . . 65.61(19) ?
    O1 C8 N1 C10 . . . . 2.8(3) ?
    C9 C8 N1 C10 . . . . -176.66(16) ?
    O1 C8 N1 C7 . . . . 174.71(17) ?
    C9 C8 N1 C7 . . . . -4.78(12) ?
    C15 C10 N1 C8 . . . . 9.6(3) ?
    C11 C10 N1 C8 . . . . -171.31(17) ?
    C15 C10 N1 C7 . . . . -159.80(15) ?
    C11 C10 N1 C7 . . . . 19.2(2) ?
    C17 C7 N1 C8 . . . . -111.32(13) ?
    C9 C7 N1 C8 . . . . 4.67(12) ?
    C17 C7 N1 C10 . . . . 61.25(19) ?
    C9 C7 N1 C10 . . . . 177.24(14) ?
    C12 C13 O2 C16 . . . . -172.56(17) ?
    C14 C13 O2 C16 . . . . 7.8(2) ?
loop_
    _geom_hbond_atom_site_label_D
    _geom_hbond_atom_site_label_H
    _geom_hbond_atom_site_label_A
    _geom_hbond_site_symmetry_A
    _geom_hbond_distance_DH
    _geom_hbond_distance_HA
    _geom_hbond_distance_DA
    _geom_hbond_angle_DHA
    O3 H3 O1 2_555 0.82 1.90 2.716(2) 172
    C9 H9 O2 1_655 0.98 2.50 3.467(2) 169
