# Supplementary material for: 2-{Hy­droxy[1-(4-meth­oxy­phen­yl)-4-oxo-3-phenyl­azetidin-2-yl]meth­yl}acrylonitrile
Source: Acta Crystallogr Sect E Struct Rep Online. 2011 Aug 17;67(Pt 9):o2340. doi: 10.1107/S1600536811032247 (PMC3200613; doi:10.1107/S1600536811032247)
Supplement: Supplementary file 2 [file e-67-o2340-Isup2.hkl]

#
# h,k,l, Fc-squared, Fo-squared, sigma(Fo-squared) and status flag
#
data_I
_shelx_title ' RJA145 in Cc'
_shelx_refln_list_code          4
_shelx_F_calc_maximum      210.23
_exptl_crystal_F_000       704.00
_reflns_d_resolution_high  0.7167
 
loop_
 _symmetry_equiv_pos_as_xyz
 'x, y, z'
 'x, -y, z+1/2'
 'x+1/2, y+1/2, z'
 'x+1/2, -y+1/2, z+1/2'
 
_cell_length_a     9.9694
_cell_length_b    19.8196
_cell_length_c     9.6013
_cell_angle_alpha  90.000
_cell_angle_beta  112.718
_cell_angle_gamma  90.000
 
_shelx_F_squared_multiplier     1.000
 
loop_
 _refln_index_h
 _refln_index_k
 _refln_index_l
 _refln_F_squared_calc
 _refln_F_squared_meas
 _refln_F_squared_sigma
 _refln_observed_status
   3  15 -11        4.33        4.12      2.41 o
   5  15 -11       28.86       27.57      3.51 o
   7  11 -10      203.73      208.01      7.98 o
  -2  12 -10       52.97       50.71      3.81 o
   0  12 -10       21.94       16.74      1.94 o
   2  12 -10       14.94       11.02      2.30 o
   4  12 -10       26.58       28.05      3.29 o
   6  12 -10      103.44      100.68      5.92 o
   8  12 -10       31.44       33.31      4.43 o
  -1  13 -10       24.87       24.54      2.52 o
   1  13 -10       11.60        6.93      1.95 o
   3  13 -10       41.35       39.71      4.16 o
   5  13 -10       27.81       16.30      3.46 o
   7  13 -10       13.53       16.61      3.90 o
   9  13 -10        9.52        5.22      3.73 o
   0  14 -10        9.75        6.12      2.17 o
   2  14 -10        6.72        0.48      2.81 o
   4  14 -10       40.54       40.72      4.69 o
   6  14 -10       40.00       42.91      4.95 o
   8  14 -10       28.98       31.73      4.95 o
   1  15 -10        4.95        5.90      2.34 o
   3  15 -10       78.06       78.67      6.31 o
   5  15 -10       56.44       41.59      5.13 o
   7  15 -10       13.71       12.58      4.30 o
   0  16 -10        6.91        7.06      2.38 o
   2  16 -10        2.87       -3.07      3.07 o
   4  16 -10        8.97       12.89      4.16 o
   6  16 -10       30.52       44.62      5.57 o
   8  16 -10        5.30        2.32      4.08 o
   1  17 -10        8.30       10.83      4.12 o
   3  17 -10       53.27       52.90      5.92 o
   5  17 -10       17.02       17.22      4.69 o
   7  17 -10       16.14        9.51      4.51 o
   4  18 -10        2.12        0.96      3.77 o
  -3   9  -9       72.33       66.71      4.56 o
  -1   9  -9       53.62       52.68      2.60 o
   1   9  -9       70.13       65.48      3.59 o
   3   9  -9       75.51       64.30      3.55 o
   5   9  -9       32.67       28.36      2.98 o
   7   9  -9       79.96       66.31      4.91 o
   9   9  -9       82.86       78.15      5.87 o
  -4  10  -9       16.34       15.25      3.16 o
  -2  10  -9      148.32      164.27      7.58 o
   0  10  -9        7.20        6.77      1.72 o
   2  10  -9       75.17       73.76      4.60 o
   4  10  -9      159.69      166.64      7.14 o
   6  10  -9       19.19       10.30      3.07 o
   8  10  -9        1.49        2.32      3.07 o
  10  10  -9       30.47       30.72      5.08 o
  -3  11  -9        1.13        0.57      2.72 o
  -1  11  -9       86.83       84.99      4.19 o
   1  11  -9        2.57       -1.53      1.53 o
   3  11  -9       64.94       76.75      5.35 o
   5  11  -9       82.00       64.96      5.22 o
   7  11  -9       16.26       15.82      3.64 o
   9  11  -9       69.99       66.88      6.22 o
  11  11  -9        6.17        5.79      4.60 o
  -4  12  -9        5.46        1.93      2.85 o
  -2  12  -9       24.81       23.23      3.94 o
   0  12  -9       11.30       11.22      2.23 o
   2  12  -9       13.14        5.04      2.81 o
   4  12  -9       42.14       47.86      4.65 o
   6  12  -9       20.65        7.80      3.29 o
   8  12  -9        8.03        5.43      3.51 o
  10  12  -9        6.77        4.25      4.12 o
  -3  13  -9       33.35       37.52      4.87 o
  -1  13  -9       44.17       43.30      4.91 o
   1  13  -9       20.69       19.90      3.68 o
   3  13  -9       67.71       84.02      6.18 o
   5  13  -9      138.94      138.28      8.06 o
   7  13  -9       43.25       44.18      5.35 o
   9  13  -9      108.66      134.82      9.03 o
  -2  14  -9        3.34        2.02      3.11 o
   0  14  -9       25.91       21.83      4.12 o
   2  14  -9        6.35        8.11      3.51 o
   4  14  -9       26.58       25.99      4.38 o
   6  14  -9        0.34       -2.89      2.89 o
   8  14  -9       22.84       24.41      5.08 o
  10  14  -9       59.06       63.95      7.41 o
  -1  15  -9       13.32       14.68      3.99 o
   1  15  -9        3.70        1.49      3.24 o
   3  15  -9       22.78       14.95      3.99 o
   5  15  -9       48.86       44.93      5.52 o
   7  15  -9       12.58       14.81      4.30 o
   9  15  -9       32.93       26.52      5.70 o
  -2  16  -9        0.48       -2.98      2.98 o
   2  16  -9        1.32        1.84      3.20 o
   4  16  -9       16.11       17.40      4.43 o
   6  16  -9       28.88       21.91      4.78 o
   8  16  -9       24.52       14.42      5.04 o
   1  17  -9       29.24       29.41      5.17 o
   3  17  -9        1.89        2.67      4.03 o
   5  17  -9       14.64       17.18      4.65 o
   7  17  -9       52.48       59.39      6.84 o
   2  18  -9        7.71       10.52      4.51 o
   4  18  -9        4.22        4.78      4.08 o
  -6   6  -8        4.42        8.37      2.76 o
  -4   6  -8       24.92       16.83      2.67 o
  -5   7  -8       10.76       15.69      3.24 o
  -3   7  -8       99.10      101.03      5.70 o
  -1   7  -8       28.05       25.13      1.92 o
   1   7  -8       37.98       34.01      2.67 o
   3   7  -8        2.23        2.37      1.49 o
   5   7  -8       27.38       22.44      2.67 o
   7   7  -8      160.79      152.88      7.10 o
  -6   8  -8        2.43        5.79      3.02 o
  -4   8  -8       43.42       38.83      4.34 o
  -2   8  -8       15.36       15.82      3.07 o
   0   8  -8       73.65       73.28      3.22 o
   2   8  -8      180.96      169.18      6.62 o
   4   8  -8       97.80       90.86      5.04 o
   6   8  -8      163.47      154.98      7.14 o
   8   8  -8       76.44       74.20      5.83 o
  10   8  -8        0.56       -3.24      3.24 o
  -5   9  -8        8.20       11.04      3.42 o
  -3   9  -8       83.94       85.25      6.09 o
  -1   9  -8        7.44        7.93      2.76 o
   1   9  -8        4.85        3.37      2.10 o
   3   9  -8       70.11       70.00      4.73 o
   5   9  -8      151.40      133.94      6.79 o
   7   9  -8       79.17       75.04      5.83 o
   9   9  -8        0.52        4.91      3.51 o
  -4  10  -8       54.11       52.11      5.30 o
  -2  10  -8       11.30       15.47      3.55 o
   2  10  -8       24.49       25.55      3.46 o
   4  10  -8      103.11       88.45      5.74 o
   6  10  -8       59.67       55.84      5.08 o
   8  10  -8       33.40       36.20      4.82 o
  10  10  -8       26.95       36.99      5.61 o
  -5  11  -8       14.25       17.58      4.16 o
  -3  11  -8        5.22        9.07      3.51 o
  -1  11  -8       72.58       68.68      5.74 o
   1  11  -8      112.61      103.92      6.27 o
   3  11  -8       87.27       78.72      5.74 o
   5  11  -8      109.29      110.36      7.10 o
   7  11  -8        4.87        4.60      3.24 o
   9  11  -8        2.10        3.42      3.73 o
  11  11  -8        8.74        8.72      5.04 o
  -4  12  -8       13.56        7.71      3.64 o
  -2  12  -8       46.85       49.79      5.43 o
   2  12  -8      232.56      208.32      9.42 o
   4  12  -8       21.30       21.26      3.77 o
   6  12  -8        1.45       -0.44      2.72 o
   8  12  -8        2.78        4.87      3.64 o
  10  12  -8       70.20       87.26      7.98 o
  -5  13  -8        9.01        1.23      3.29 o
  -3  13  -8        5.00        4.43      3.42 o
   1  13  -8       40.24       33.05      4.51 o
   3  13  -8      194.27      186.27      9.47 o
   5  13  -8      168.78      159.76      9.03 o
   7  13  -8       76.50       71.35      6.49 o
   9  13  -8       40.59       47.03      6.27 o
  -4  14  -8        2.01        5.26      3.33 o
  -2  14  -8      129.83      136.31      8.68 o
   2  14  -8       17.29       12.71      3.59 o
   4  14  -8      213.42      240.58     10.91 o
   6  14  -8       52.48       54.04      5.96 o
   8  14  -8       56.48       57.85      6.66 o
   3  15  -8        0.02       -0.04      2.98 o
   5  15  -8       45.18       35.15      5.22 o
   7  15  -8       17.69       17.97      4.82 o
   2  16  -8        3.68        4.08      3.24 o
   4  16  -8      174.46      168.83      9.91 o
   6  16  -8        7.39        1.36      3.73 o
   3  17  -8       32.98       28.80      5.13 o
  -6   2  -7       15.09       11.13      2.41 o
   4   2  -7      420.41      461.26     12.67 o
  -7   3  -7       14.62       21.78      3.37 o
  -5   3  -7       20.69       22.44      2.98 o
   3   3  -7      548.26      478.97     14.55 o
   5   3  -7      665.12      633.90     18.41 o
  -6   4  -7        3.98        1.84      2.63 o
  -4   4  -7       57.26       59.21      4.38 o
  -2   4  -7       61.22       55.36      3.24 o
   0   4  -7        4.59        0.92      2.06 o
   2   4  -7      603.37      621.89     17.58 o
   4   4  -7     1080.28     1097.05     28.58 o
   6   4  -7       98.28       90.55      6.18 o
  -7   5  -7        3.35       -0.48      2.59 o
  -5   5  -7       77.96       83.41      5.79 o
  -3   5  -7      156.71      154.10      6.88 o
  -1   5  -7       40.87       45.60      5.19 o
   1   5  -7       64.71       69.34      4.82 o
   3   5  -7      512.05      518.85     15.65 o
   5   5  -7      182.37      175.56      4.99 o
   7   5  -7      544.44      584.03     12.55 o
  -6   6  -7       12.08       12.23      3.55 o
  -4   6  -7       45.65       46.28      4.47 o
  -2   6  -7       10.33       11.31      2.63 o
   0   6  -7      219.83      199.32      6.84 o
   2   6  -7      238.70      261.54      6.35 o
   4   6  -7      155.33      153.17      4.97 o
   6   6  -7     1376.18     1304.50     40.70 o
   8   6  -7      145.01      143.02      6.44 o
  -7   7  -7        3.22        0.48      3.11 o
  -5   7  -7       71.81       70.21      5.87 o
  -3   7  -7      155.93      154.19      7.71 o
  -1   7  -7        9.55        6.07      1.91 o
   1   7  -7       88.04       96.85      4.84 o
   3   7  -7      391.81      391.74      8.99 o
   5   7  -7      343.48      346.99     10.15 o
   7   7  -7       64.50       60.59      3.89 o
   9   7  -7       10.80       11.83      3.77 o
  -6   8  -7        0.55        0.13      2.94 o
  -4   8  -7        7.30       11.75      3.42 o
  -2   8  -7       40.60       36.47      4.08 o
   0   8  -7       65.97       64.60      5.61 o
   2   8  -7        6.97        4.90      1.68 o
   4   8  -7      116.59      112.27      4.55 o
   6   8  -7       62.51       66.09      7.06 o
   8   8  -7       24.06       24.16      3.21 o
  10   8  -7        9.61       10.39      4.30 o
  -7   9  -7       13.83       22.13      4.43 o
  -5   9  -7       46.54       40.24      5.13 o
  -3   9  -7       20.46       22.22      3.99 o
  -1   9  -7      542.42      514.42     12.28 o
   1   9  -7      275.13      266.57      7.63 o
   3   9  -7       53.10       48.75      3.19 o
   5   9  -7      383.70      374.85      9.82 o
   7   9  -7      318.78      324.72     11.83 o
   9   9  -7       40.07       46.24      4.18 o
  11   9  -7        6.04        3.16      4.47 o
  -6  10  -7        7.15       11.97      3.86 o
  -4  10  -7       36.50       38.83      5.13 o
  -2  10  -7       23.49       21.79      2.98 o
   0  10  -7      269.72      254.39     11.83 o
   2  10  -7       48.42       46.59      6.40 o
   4  10  -7      160.86      153.79      9.53 o
   6  10  -7       27.42       28.84      3.24 o
   8  10  -7        4.35        7.81      2.74 o
  10  10  -7       20.19       24.24      5.35 o
  -5  11  -7        7.40        3.51      3.51 o
  -3  11  -7        2.94        2.59      3.16 o
  -1  11  -7      251.19      253.82     12.40 o
   1  11  -7       31.41       34.19      4.69 o
   3  11  -7       67.76       67.54      4.02 o
   5  11  -7      442.78      445.00     11.42 o
   7  11  -7       19.52       15.59      2.92 o
   9  11  -7       46.55       38.97      4.13 o
  -4  12  -7        1.91       -0.04      3.11 o
  -2  12  -7       47.19       43.26      5.96 o
   0  12  -7      124.80      122.68      9.07 o
   2  12  -7       11.76       13.04      2.50 o
   4  12  -7      263.16      268.60      8.32 o
   6  12  -7      100.92       94.55      5.37 o
   8  12  -7       44.83       48.41      4.45 o
  -3  13  -7       10.69        6.97      3.16 o
  -1  13  -7      115.18      134.60      9.60 o
   1  13  -7       12.89       12.14      4.25 o
   3  13  -7       59.08       53.99      8.55 o
   5  13  -7      264.38      270.43     11.86 o
   7  13  -7        9.13        6.84      3.29 o
   9  13  -7        2.88       -0.44      3.99 o
  -2  14  -7        0.60       -3.20      3.20 o
   0  14  -7       90.40       90.20      7.98 o
   2  14  -7       83.34       83.67      7.41 o
   4  14  -7       51.86       53.10      4.25 o
   6  14  -7       46.66       49.49      7.85 o
   8  14  -7       39.18       44.66      6.84 o
  -1  15  -7       33.80       36.90      6.22 o
   1  15  -7       31.91       35.06      6.00 o
   3  15  -7       40.95       33.57      3.70 o
   5  15  -7       25.01       29.40      3.73 o
   7  15  -7       84.53       80.03      8.37 o
   9  15  -7       23.11       19.42      6.00 o
  -2  16  -7        2.64        1.14      4.16 o
   0  16  -7       29.60       33.44      5.87 o
   2  16  -7        0.03        0.53      3.59 o
   4  16  -7       44.26       36.27      3.93 o
   6  16  -7        5.04       -1.31      4.16 o
   8  16  -7       40.56       35.81      6.66 o
  -1  17  -7       21.28       31.69      6.36 o
   1  17  -7        2.75        3.81      4.03 o
   3  17  -7       52.85       59.26      7.28 o
   5  17  -7       18.01       21.34      5.48 o
   7  17  -7        0.77       -3.90      3.90 o
   9  17  -7       14.64       10.91      5.61 o
  -2  18  -7        2.48       -3.68      3.68 o
   0  18  -7       20.00       24.41      5.83 o
   2  18  -7       30.55       31.78      6.18 o
   4  18  -7       31.83       28.75      6.22 o
   6  18  -7       23.21       34.19      6.71 o
   8  18  -7       28.09       40.37      7.54 o
  -1  19  -7        6.28        7.01      5.04 o
   1  19  -7       20.01       29.85      6.40 o
   3  19  -7        3.45        7.98      4.69 o
   5  19  -7        2.23        9.25      5.13 o
   7  19  -7      102.89      121.32     11.18 o
   9  19  -7       21.88       24.28      6.71 o
   0  20  -7        9.46        5.83      4.78 o
   2  20  -7       42.31       42.87      7.45 o
   4  20  -7       81.57      103.92     10.30 o
   6  20  -7        6.88        6.18      5.04 o
   8  20  -7       16.57       26.74      7.14 o
  -1  21  -7        1.98        1.23      4.69 o
   1  21  -7        0.04       11.40      5.17 o
   3  21  -7       56.17       69.08      8.94 o
   5  21  -7       53.96       61.89      8.81 o
   7  21  -7       52.59       62.72      9.20 o
   0  22  -7       13.35       14.73      6.05 o
   2  22  -7       14.04       13.10      6.14 o
   4  22  -7       26.79       24.68      7.58 o
   6  22  -7       10.94        7.49      5.70 o
   1  23  -7       22.54       25.29      7.23 o
   3  23  -7       11.00       10.87      6.09 o
   5  23  -7        8.62       22.09      6.84 o
  -8   0  -6       20.44       19.07      3.42 o
  -6   0  -6        8.57        3.24      2.24 o
  -2   0  -6      328.80      288.62     10.52 o
   6   0  -6     1352.57     1549.10     38.18 o
   8   0  -6       42.14       45.16      5.87 o
  10   0  -6        1.69        1.88      2.15 o
  -9   1  -6        0.35        5.61      2.98 o
  -7   1  -6       20.20       19.02      3.42 o
  -5   1  -6       81.39       85.38      5.13 o
  -3   1  -6      367.70      366.28     10.91 o
   1   1  -6     1006.65     1023.06     25.38 o
   3   1  -6      131.80      137.67      4.73 o
   5   1  -6       85.92      103.70      4.25 o
   7   1  -6      185.23      182.77      7.89 o
   9   1  -6       75.43       63.09      2.89 o
  -8   2  -6        6.71        6.36      3.29 o
  -6   2  -6       12.58       14.07      3.24 o
  -4   2  -6       14.15       15.56      2.67 o
  -2   2  -6      393.82      392.67     12.80 o
   2   2  -6      607.38      652.93     17.14 o
   6   2  -6      632.69      634.06     12.36 o
   8   2  -6      206.96      197.45      5.28 o
  10   2  -6        5.19        5.22      2.63 o
  -7   3  -6       14.11       14.20      3.64 o
  -5   3  -6        0.44       -1.36      2.24 o
  -3   3  -6      189.91      187.78      5.07 o
  -1   3  -6      177.07      188.54      4.63 o
   1   3  -6      109.30      112.60      5.22 o
   3   3  -6      432.79      441.32     13.02 o
   5   3  -6      260.58      279.94      9.99 o
   7   3  -6      350.29      386.93     13.72 o
   9   3  -6       91.85       73.94      5.57 o
  -8   4  -6        6.04        5.87      3.42 o
  -6   4  -6        4.37        4.21      2.98 o
  -4   4  -6      266.42      286.09     14.35 o
  -2   4  -6      639.93      629.22     12.90 o
   0   4  -6      213.38      203.61      3.98 o
   2   4  -6       51.14       57.73      2.19 o
   4   4  -6        8.69       12.66      1.82 o
   6   4  -6      320.15      306.02      7.71 o
   8   4  -6      152.25      136.27      4.40 o
  -7   5  -6       12.84       13.81      3.94 o
  -5   5  -6       10.84       12.49      3.29 o
  -3   5  -6      182.03      158.87      5.62 o
  -1   5  -6      241.16      253.67      6.72 o
   1   5  -6      640.15      661.70     14.53 o
   3   5  -6      353.84      365.23      7.99 o
   5   5  -6       13.38       13.68      2.30 o
   7   5  -6      315.74      323.09      8.76 o
   9   5  -6      432.40      440.87      9.37 o
  -8   6  -6       27.12       25.95      4.78 o
  -6   6  -6       25.45       25.20      4.25 o
  -4   6  -6       29.49       32.70      2.50 o
  -2   6  -6      553.51      550.53      9.92 o
   0   6  -6      459.54      483.13     15.34 o
   2   6  -6       97.73       99.10      3.72 o
   4   6  -6       19.17       20.59      2.04 o
   6   6  -6      258.66      255.69     10.89 o
   8   6  -6      397.29      392.78      8.44 o
  10   6  -6       68.57       69.91      6.88 o
  -7   7  -6       10.45       10.21      3.64 o
  -5   7  -6       35.34       32.65      4.65 o
  -3   7  -6      255.62      248.91      6.26 o
  -1   7  -6      860.31      880.88     25.64 o
   1   7  -6       52.98       50.14      4.47 o
   3   7  -6       38.87       38.96      3.44 o
   5   7  -6      275.13      266.88      7.42 o
   7   7  -6      719.50      726.08     26.14 o
   9   7  -6       23.75       21.61      4.21 o
  11   7  -6       31.91       32.57      5.83 o
  -6   8  -6       20.32       15.95      4.03 o
  -4   8  -6       85.19       88.03      3.97 o
  -2   8  -6      294.82      300.18      6.95 o
   0   8  -6      405.52      442.33     15.60 o
   2   8  -6       88.42       89.04      3.97 o
   4   8  -6       21.53       18.93      4.01 o
   6   8  -6      391.99      355.01     11.35 o
   8   8  -6      156.98      154.98      6.05 o
  10   8  -6       14.48       16.44      3.51 o
  -5   9  -6        8.23        9.93      4.80 o
  -3   9  -6       51.42       50.97      3.92 o
  -1   9  -6        7.60        9.07      3.68 o
   1   9  -6       77.85       95.42      6.71 o
   3   9  -6      120.52      119.31      4.85 o
   5   9  -6       79.47       76.62      4.22 o
   7   9  -6      146.98      136.95      6.79 o
   9   9  -6       21.13       21.54      3.38 o
  11   9  -6       12.88        9.38      5.00 o
  -6  10  -6        8.18       10.08      3.73 o
  -4  10  -6       88.91       93.98      5.14 o
  -2  10  -6       26.53       33.81      4.25 o
   0  10  -6      103.08       92.74      6.97 o
   2  10  -6        2.19        3.99      2.67 o
   4  10  -6      127.00      136.31      8.31 o
   6  10  -6      538.65      530.90     15.01 o
   8  10  -6       32.59       40.54      5.35 o
  10  10  -6       11.42       26.65      5.74 o
  -5  11  -6        7.31        3.79      2.67 o
  -3  11  -6      121.43      109.20      5.75 o
  -1  11  -6      279.03      270.56     12.67 o
   1  11  -6       22.77       24.28      4.21 o
   3  11  -6       30.85       27.29      2.76 o
   5  11  -6      133.93      132.20      5.80 o
   7  11  -6        2.35        1.10      2.17 o
   9  11  -6       34.45       25.56      3.70 o
  11  11  -6       11.60       13.54      5.52 o
  -4  12  -6       55.21       44.42      9.05 o
  -2  12  -6        0.78        0.64      2.11 o
   0  12  -6       75.79       80.91      7.01 o
   2  12  -6       37.93       29.23      4.69 o
   4  12  -6      118.18      104.40      5.42 o
   6  12  -6       98.51       90.11      7.12 o
   8  12  -6       15.14       19.40      3.38 o
  10  12  -6       91.19      116.24      9.91 o
  -5  13  -6       12.04       17.36      5.35 o
  -3  13  -6       19.07        7.54      4.25 o
  -1  13  -6      587.76      608.26     21.70 o
   1  13  -6       23.99       20.95      4.51 o
   3  13  -6      427.06      391.23     10.66 o
   5  13  -6      226.94      234.94      8.29 o
   7  13  -6       41.69       43.23      4.16 o
   9  13  -6        8.52       19.24      5.48 o
  11  13  -6       11.77       22.53      6.36 o
  -4  14  -6        1.73       -3.33      3.33 o
  -2  14  -6       27.54       32.17      5.61 o
   0  14  -6      346.89      337.75     15.25 o
   2  14  -6      109.23      119.61      8.50 o
   4  14  -6      641.20      627.60     15.23 o
   6  14  -6      123.23      103.49      5.95 o
   8  14  -6      103.73       96.21      8.90 o
  10  14  -6       29.38       22.75      6.27 o
  -5  15  -6        1.12       -4.25      4.25 o
  -3  15  -6        1.05        2.94      3.73 o
  -1  15  -6      107.33      104.58      9.07 o
   1  15  -6      350.74      336.35     15.34 o
   3  15  -6      139.73      142.35      6.54 o
   5  15  -6      254.54      236.28      8.58 o
   7  15  -6        0.85       -3.16      3.16 o
   9  15  -6       63.68       76.88      8.72 o
  11  15  -6       33.03       50.36      8.28 o
  -4  16  -6       58.16       52.38      7.89 o
  -2  16  -6       19.35       15.12      5.17 o
   0  16  -6      272.93      286.42     14.20 o
   2  16  -6      130.18      120.05      9.20 o
   4  16  -6       41.74       48.75      4.38 o
   6  16  -6       11.67        6.40      4.51 o
   8  16  -6       10.66       10.56      5.08 o
  10  16  -6       56.11       90.07     10.17 o
  -5  17  -6        1.19       -1.93      4.47 o
  -3  17  -6        8.92       20.21      5.43 o
  -1  17  -6       62.57       68.02      7.67 o
   1  17  -6       10.52       14.68      4.87 o
   3  17  -6       24.24       11.48      4.73 o
   5  17  -6       18.90       10.30      4.91 o
   7  17  -6       22.84       25.64      6.27 o
   9  17  -6       21.68       30.29      7.06 o
  -4  18  -6        6.21       16.35      6.31 o
  -2  18  -6        3.44        3.16      4.34 o
   0  18  -6        1.48        0.92      3.94 o
   2  18  -6       89.17       97.34      8.94 o
   4  18  -6       31.85       22.75      5.83 o
   6  18  -6       34.29       43.43      7.36 o
   8  18  -6       28.80       18.89      6.18 o
  10  18  -6        7.49       12.49      6.00 o
  -3  19  -6       48.06       55.79      8.20 o
  -1  19  -6        4.35        4.69      4.78 o
   1  19  -6        8.43       10.30      4.91 o
   3  19  -6       15.40       15.38      5.48 o
   5  19  -6        1.24        6.00      4.73 o
   7  19  -6        8.41       13.98      6.09 o
   9  19  -6        0.59       -1.01      5.00 o
  -4  20  -6       30.40       39.97      7.93 o
  -2  20  -6        3.29       -0.09      4.73 o
   0  20  -6        2.14        0.88      4.51 o
   2  20  -6      123.00      124.39     10.56 o
   4  20  -6        0.32       -0.04      4.03 o
   6  20  -6       34.42       30.33      7.19 o
   8  20  -6       18.02       14.29      6.66 o
  -3  21  -6       11.25        8.37      5.92 o
  -1  21  -6       17.22       19.77      6.62 o
   1  21  -6        6.98       13.76      5.74 o
   3  21  -6       44.73       49.35      7.89 o
   5  21  -6        5.68        8.94      5.39 o
   7  21  -6       28.11       37.30      7.93 o
  -2  22  -6       21.58       23.58      7.06 o
   0  22  -6       15.03       20.82      6.84 o
   2  22  -6       49.08       59.52      8.59 o
   4  22  -6       18.09       11.83      6.14 o
   6  22  -6        2.37        9.34      5.61 o
  -1  23  -6        3.56        3.11      5.65 o
   1  23  -6        0.16        5.04      5.08 o
   3  23  -6       10.73       25.25      6.93 o
   5  23  -6        1.31       10.69      6.00 o
   0  24  -6        8.10       14.11      6.31 o
   2  24  -6        3.17        6.40      5.52 o
   4  24  -6        1.84       -2.72      5.65 o
  -9   1  -5        2.45        3.51      2.27 o
  -7   1  -5       31.23       23.23      2.76 o
  -5   1  -5      149.70      149.41      4.78 o
  -3   1  -5      127.90      115.43      2.41 o
  -1   1  -5      491.61      552.25     10.65 o
   1   1  -5     1994.56     2131.16     50.75 o
   5   1  -5      342.06      388.33     12.36 o
   7   1  -5       37.26       41.67      3.75 o
   9   1  -5      136.59      129.83      3.87 o
  -8   2  -5       18.08       15.14      2.63 o
  -6   2  -5      179.38      186.96      5.90 o
  -4   2  -5      102.93      102.39      2.55 o
  -2   2  -5      284.16      264.53      6.39 o
   0   2  -5      185.55      193.64      7.06 o
   4   2  -5      169.15      216.17      7.80 o
   6   2  -5      270.89      274.89      4.57 o
   8   2  -5       17.05       18.59      1.71 o
  10   2  -5      217.91      202.99      7.24 o
  -9   3  -5        2.13        5.39      3.59 o
  -7   3  -5       91.35       82.40      6.57 o
  -5   3  -5       93.55       88.28      3.63 o
  -3   3  -5      146.61      147.57      3.39 o
  -1   3  -5      148.15      139.07      4.17 o
   1   3  -5      596.08      588.03      8.76 o
   3   3  -5      692.96      666.23     12.47 o
   5   3  -5     1347.29     1391.26     23.92 o
   7   3  -5      661.28      684.00      9.73 o
   9   3  -5      607.46      556.24     10.48 o
  11   3  -5       45.36       32.39      6.09 o
  -8   4  -5       46.34       62.41      6.22 o
  -6   4  -5        2.64        1.00      2.27 o
  -4   4  -5       41.88       48.10      1.91 o
  -2   4  -5     1080.87     1165.79     15.02 o
   0   4  -5      322.82      339.05      8.37 o
   2   4  -5      698.41      758.64     16.57 o
   4   4  -5       16.49       14.58      1.59 o
   6   4  -5      260.85      250.55      5.55 o
   8   4  -5      384.75      400.38      6.26 o
  10   4  -5       94.48       96.29      6.27 o
  -7   5  -5       15.36       14.73      3.90 o
  -5   5  -5       68.82       65.67      3.36 o
  -3   5  -5      205.88      203.27      5.09 o
  -1   5  -5      453.13      455.17     10.12 o
   1   5  -5      136.73      141.39      6.49 o
   3   5  -5      216.36      226.48      5.83 o
   5   5  -5      334.58      330.13      9.42 o
   7   5  -5      675.88      682.86      8.78 o
   9   5  -5      449.14      449.14      8.01 o
  -8   6  -5       10.35       16.61      4.21 o
  -6   6  -5       46.97       44.73      4.09 o
  -4   6  -5      385.59      375.95      8.13 o
  -2   6  -5     1423.88     1369.70     24.30 o
   0   6  -5      540.95      559.22     17.18 o
   2   6  -5      426.96      425.13      9.21 o
   4   6  -5      182.61      205.72      7.93 o
   6   6  -5      371.45      379.67      6.31 o
   8   6  -5       76.23       87.35      2.89 o
  10   6  -5       33.53       39.88      5.52 o
  -7   7  -5       29.89       23.32      5.68 o
  -5   7  -5       22.14       27.44      2.57 o
  -3   7  -5      161.10      173.96      5.02 o
  -1   7  -5      400.34      396.68      9.70 o
   1   7  -5      284.73      329.86     11.83 o
   3   7  -5      179.25      196.04      5.77 o
   5   7  -5      159.90      122.55      9.45 o
   7   7  -5     1021.85      970.11     16.40 o
   9   7  -5       25.99       32.00      4.27 o
  -6   8  -5       90.45       95.47     14.44 o
  -4   8  -5      243.44      240.74      6.39 o
  -2   8  -5      293.02      294.15      8.43 o
   0   8  -5       51.53       60.09      5.26 o
   2   8  -5      799.76      823.77     23.76 o
   4   8  -5      533.45      511.13     11.52 o
   6   8  -5       79.61       81.77      3.46 o
   8   8  -5      326.81      313.76      9.43 o
  10   8  -5       23.59       31.00      4.07 o
  -7   9  -5        9.90       10.74      5.08 o
  -5   9  -5       32.43       37.37      2.99 o
  -3   9  -5      486.52      515.23     12.56 o
  -1   9  -5     1064.52     1039.85     21.87 o
   1   9  -5       26.12       31.82      3.90 o
   3   9  -5      120.94      109.21      5.08 o
   5   9  -5     1043.63      981.88     20.11 o
   7   9  -5      259.18      259.52      6.72 o
   9   9  -5        1.78        4.27      2.62 o
  11   9  -5       97.70      102.17      9.60 o
  -6  10  -5       17.49       20.69      5.43 o
  -4  10  -5      174.66      172.76      5.63 o
  -2  10  -5      233.03      236.62      7.72 o
   0  10  -5      216.85      211.21      9.95 o
   2  10  -5      103.12      101.33      6.62 o
   4  10  -5      102.42      104.28      8.83 o
   6  10  -5      446.98      431.90     10.99 o
   8  10  -5      345.95      349.45     10.67 o
  10  10  -5       88.02      102.74      9.34 o
  -7  11  -5        6.45        3.42      4.82 o
  -5  11  -5        8.07       11.98      5.04 o
  -3  11  -5       83.06       82.80      4.87 o
  -1  11  -5       56.51       56.33      3.85 o
   1  11  -5      226.61      218.05     10.30 o
   3  11  -5       25.51       28.40      2.66 o
   5  11  -5       47.71       50.51      6.84 o
   7  11  -5       44.24       36.33      7.01 o
   9  11  -5       15.94       18.45      5.13 o
  11  11  -5       51.13       58.21      8.37 o
  -6  12  -5       24.32       28.31      6.09 o
  -4  12  -5       71.75       85.47      7.93 o
  -2  12  -5      356.42      331.29      9.95 o
   0  12  -5      693.16      633.95     21.78 o
   2  12  -5      170.28      172.60      9.47 o
   4  12  -5      306.96      315.51      8.99 o
   6  12  -5     1750.62     1676.68     32.44 o
   8  12  -5       25.67       29.80      5.70 o
  10  12  -5       39.66       40.81      6.88 o
  12  12  -5       38.14       52.99      8.42 o
  -7  13  -5       11.08        7.85      5.48 o
  -5  13  -5       27.15       16.09      5.22 o
  -3  13  -5      218.47      207.49      8.01 o
  -1  13  -5      103.11      104.01      8.15 o
   1  13  -5      177.78      180.14      9.99 o
   3  13  -5       67.86       70.48      6.44 o
   5  13  -5      139.80      116.90      5.67 o
   7  13  -5       58.60       59.61     11.61 o
   9  13  -5        0.47        2.89      3.99 o
  11  13  -5        5.87       12.62      5.52 o
  -6  14  -5       37.70       42.56      7.28 o
  -4  14  -5       32.95       50.80      6.88 o
  -2  14  -5       96.77       95.87      5.60 o
   0  14  -5      524.51      514.42     19.24 o
   2  14  -5       58.22       53.78      5.96 o
   4  14  -5      147.80      141.74      6.57 o
   6  14  -5       34.15       36.94      4.01 o
   8  14  -5       69.33       73.06      8.06 o
  10  14  -5      134.71      166.33     12.27 o
  -7  15  -5        3.54        2.41      5.04 o
  -5  15  -5        1.86        2.19      4.51 o
  -3  15  -5       44.02       47.86      6.62 o
  -1  15  -5       30.21       27.88      5.39 o
   1  15  -5       22.95       20.51      5.04 o
   3  15  -5       50.57       44.93      6.09 o
   5  15  -5       72.39       80.29      5.08 o
   7  15  -5       63.41       69.95      7.89 o
   9  15  -5       35.43       29.94      6.44 o
  11  15  -5       22.04       26.91      7.06 o
  -6  16  -5       26.32       18.01      6.49 o
  -4  16  -5       45.77       43.13      6.84 o
  -2  16  -5       39.52       54.17      6.84 o
   0  16  -5      288.29      292.52     14.24 o
   2  16  -5      147.52      144.46      9.86 o
   4  16  -5       34.73       17.31      5.04 o
   6  16  -5      131.53       93.18      8.85 o
   8  16  -5       49.06       45.98      7.28 o
  10  16  -5        8.49        7.67      5.57 o
  -5  17  -5        2.86        7.58      5.00 o
  -3  17  -5       26.49       24.54      5.87 o
  -1  17  -5       12.80        1.84      4.12 o
   1  17  -5      544.61      520.74     20.69 o
   3  17  -5      102.38      101.82      8.94 o
   5  17  -5       80.80       84.77      8.37 o
   7  17  -5       11.65       17.01      5.52 o
   9  17  -5       91.34      119.87     11.04 o
  -6  18  -5        7.04        2.32      5.52 o
  -4  18  -5        4.64        5.26      5.17 o
  -2  18  -5        7.57        3.33      4.34 o
   0  18  -5      169.34      168.00     11.35 o
   2  18  -5      487.73      549.14     21.43 o
   4  18  -5       65.05       45.76      6.97 o
   6  18  -5       39.26       38.70      6.88 o
   8  18  -5        1.25       -4.12      4.12 o
  10  18  -5       55.01       74.16      9.82 o
  -5  19  -5       43.67       36.60      7.76 o
  -3  19  -5      115.50      137.76     11.44 o
  -1  19  -5        9.05       16.66      5.52 o
   1  19  -5       65.37       69.51      7.93 o
   3  19  -5      169.91      165.50     11.61 o
   5  19  -5       70.10       60.35      7.89 o
   7  19  -5       36.52       62.11      8.50 o
   9  19  -5       40.08       40.45      8.37 o
  -4  20  -5        8.25        4.43      5.43 o
  -2  20  -5       46.58       58.12      8.11 o
   0  20  -5       32.51       34.98      6.75 o
   2  20  -5       13.85       20.12      5.83 o
   4  20  -5       22.75       18.36      6.00 o
   6  20  -5       17.17       21.48      6.31 o
   8  20  -5       74.93       90.55     10.39 o
  -3  21  -5       41.50       40.89      7.93 o
  -1  21  -5        0.23       -0.79      4.25 o
   1  21  -5       44.34       46.11      7.36 o
   3  21  -5        6.12        2.98      4.95 o
   5  21  -5       52.92       84.37      9.51 o
   7  21  -5        6.54       14.38      6.57 o
  -4  22  -5       28.45       42.16      8.28 o
  -2  22  -5       19.54       20.47      7.14 o
   0  22  -5        5.62       -0.79      4.47 o
   2  22  -5       28.01       27.79      6.49 o
   4  22  -5        6.25        0.70      4.56 o
   6  22  -5       26.38       28.40      7.54 o
   8  22  -5       34.76       35.15      8.33 o
  -3  23  -5        2.96       -4.47      4.47 o
  -1  23  -5        0.36        0.35      5.17 o
   1  23  -5        3.98        8.37      5.52 o
   3  23  -5       46.57       44.09      7.93 o
   5  23  -5       25.60       43.04      8.11 o
   7  23  -5       12.75       22.09      7.28 o
  -2  24  -5       77.64      108.08     11.75 o
   0  24  -5       29.99       29.45      7.36 o
   2  24  -5       14.81        9.29      5.79 o
   4  24  -5        2.75        1.49      5.13 o
   6  24  -5        9.18        3.94      6.00 o
   1  25  -5        2.85        2.24      5.26 o
   3  25  -5       11.88       17.71      7.01 o
 -10   0  -4        0.06       -2.59      3.07 o
  -8   0  -4       36.46       47.20      5.39 o
  -6   0  -4       67.27       66.83      3.26 o
  -4   0  -4      192.20      193.77      4.61 o
  -2   0  -4     2629.34     2752.39     37.53 o
   0   0  -4      865.56      909.98     22.75 o
   2   0  -4     3111.08     3083.61     72.93 o
   6   0  -4      670.87      697.28     19.77 o
   8   0  -4       57.22       50.70      3.32 o
  10   0  -4      377.77      347.79     15.21 o
  -9   1  -4       15.47       15.58      2.97 o
  -7   1  -4      246.50      250.98      5.21 o
  -5   1  -4        7.62        6.74      1.04 o
  -3   1  -4      216.68      227.15      4.00 o
  -1   1  -4     2643.48     2752.90     45.96 o
   3   1  -4     1993.75     2026.99     34.49 o
   5   1  -4     2021.65     2148.02     26.39 o
   7   1  -4      438.22      448.82      8.45 o
   9   1  -4      410.72      385.00      7.46 o
  11   1  -4       12.34       13.02      4.10 o
 -10   2  -4        1.47       -0.18      2.98 o
  -8   2  -4        7.26        2.40      1.92 o
  -6   2  -4        5.05        5.38      1.12 o
  -4   2  -4       70.87       73.98      1.94 o
  -2   2  -4     3858.46     3825.80     40.45 o
   0   2  -4      275.12      297.66      6.15 o
   2   2  -4     2779.84     2878.49     48.59 o
   4   2  -4      304.60      294.19      6.62 o
   6   2  -4       46.80       44.83      1.63 o
   8   2  -4      275.95      273.58      6.34 o
  10   2  -4      100.38       80.92      6.33 o
  12   2  -4       17.69       18.89      5.74 o
  -9   3  -4       16.11        9.73      3.46 o
  -7   3  -4       28.17       28.36      2.22 o
  -5   3  -4      100.11      102.82      2.75 o
  -3   3  -4      302.12      328.83      4.83 o
  -1   3  -4     1633.10     1682.58     20.68 o
   1   3  -4     2931.69     2877.98     48.16 o
   3   3  -4     3274.34     3379.06     56.80 o
   5   3  -4      371.06      434.79      5.73 o
   7   3  -4      798.92      742.68      9.72 o
   9   3  -4      618.98      580.24     10.93 o
  11   3  -4       12.05        7.19      4.51 o
  -8   4  -4       53.96       57.40      4.64 o
  -6   4  -4       45.69       45.96      2.95 o
  -4   4  -4      217.22      224.73      4.08 o
  -2   4  -4     2170.38     2083.94     30.08 o
   0   4  -4     1108.78     1120.32     29.19 o
   2   4  -4     1691.82     1833.47     31.53 o
   4   4  -4     1179.71     1218.60     15.77 o
   6   4  -4      904.76      872.41     10.69 o
   8   4  -4        0.56       -1.25      1.31 o
  10   4  -4       32.02       25.00      3.27 o
  12   4  -4        2.11       -2.37      4.30 o
  -7   5  -4        3.82        1.45      1.81 o
  -5   5  -4       37.82       37.74      1.86 o
  -3   5  -4       50.37       53.57      2.16 o
  -1   5  -4      713.86      680.87     13.77 o
   1   5  -4     1890.29     1958.21     48.04 o
   3   5  -4      174.28      180.00      4.95 o
   5   5  -4     1160.80     1130.34     17.47 o
   7   5  -4      706.00      718.81      9.56 o
   9   5  -4      172.23      148.53      4.34 o
  13   5  -4        2.50        0.70      5.22 o
  -8   6  -4       65.78       84.81      8.55 o
  -6   6  -4       61.88       64.26      3.55 o
  -4   6  -4       16.06       18.67      1.31 o
  -2   6  -4      479.91      544.40      9.11 o
   0   6  -4      848.88      868.74     23.93 o
   2   6  -4      238.27      219.57      7.06 o
   4   6  -4     1002.42      959.06     15.13 o
   6   6  -4      334.52      341.93      5.68 o
   8   6  -4      568.08      537.63      7.96 o
  10   6  -4       89.07       90.40      4.96 o
  -7   7  -4        4.13        3.06      2.37 o
  -5   7  -4      148.60      150.91      5.04 o
  -3   7  -4      826.44      856.98     17.85 o
  -1   7  -4      386.45      386.99      9.34 o
   1   7  -4      493.21      509.82     15.69 o
   3   7  -4       52.22       55.29      2.90 o
   5   7  -4      180.20      184.13      5.13 o
   7   7  -4      248.15      254.72      4.57 o
   9   7  -4       43.25       37.83      2.77 o
  13   7  -4        1.05        4.65      5.52 o
  -8   8  -4       31.66       39.49      7.01 o
  -6   8  -4       34.61       35.78      3.03 o
  -4   8  -4      248.26      263.71      4.97 o
  -2   8  -4       99.14      103.64      6.46 o
   0   8  -4      429.36      445.39     14.90 o
   2   8  -4      616.23      647.32     19.37 o
   4   8  -4       16.96       29.49      5.39 o
   6   8  -4      457.93      479.55      8.59 o
   8   8  -4      224.91      220.84      4.53 o
  10   8  -4      129.72      131.49      9.91 o
  -9   9  -4       43.32       38.13      7.67 o
  -7   9  -4       39.12       48.48      6.97 o
  -5   9  -4       29.92       29.64      2.79 o
  -3   9  -4      259.35      248.47      7.86 o
  -1   9  -4        8.69        4.98      1.71 o
   1   9  -4      710.69      766.05     22.57 o
   3   9  -4      103.49       96.20      4.11 o
   5   9  -4      110.88      103.30      2.82 o
   7   9  -4      674.73      640.71      8.83 o
   9   9  -4       63.80       62.94      6.97 o
  11   9  -4       12.44       17.01      5.74 o
  -8  10  -4        0.59       -2.59      4.34 o
  -6  10  -4      199.50      214.54     12.10 o
  -4  10  -4      202.04      223.82      9.66 o
  -2  10  -4       83.55       90.41      6.25 o
   0  10  -4      189.90      199.55      9.51 o
   2  10  -4      672.59      636.71     20.12 o
   4  10  -4      107.80      113.19      4.69 o
   6  10  -4      346.70      351.93      8.47 o
   8  10  -4       49.59       47.49      2.81 o
  10  10  -4       71.07       82.66      8.63 o
  -9  11  -4       20.00       32.78      7.58 o
  -7  11  -4        5.76        9.16      5.04 o
  -5  11  -4        6.25       11.61      4.43 o
  -3  11  -4      185.15      183.85      8.06 o
  -1  11  -4       38.54       43.86      7.87 o
   1  11  -4      266.88      281.82     11.66 o
   3  11  -4      426.52      425.54     15.30 o
   5  11  -4      693.37      743.54     13.27 o
   7  11  -4       43.81       39.11      3.00 o
   9  11  -4       35.97       44.84      6.53 o
  11  11  -4       10.64       21.39      6.57 o
  -8  12  -4       10.44       19.28      6.27 o
  -6  12  -4       39.06       31.12      6.09 o
  -4  12  -4       23.67       29.49      3.84 o
  -2  12  -4       73.40       67.81      4.35 o
   0  12  -4      585.34      566.06     19.37 o
   2  12  -4      250.81      241.32     11.18 o
   4  12  -4      808.12      758.78     16.55 o
   6  12  -4       62.94       58.72      3.43 o
   8  12  -4       82.82       77.62      7.71 o
  10  12  -4       32.94       60.05      7.80 o
  12  12  -4       10.62        8.77      5.70 o
  -7  13  -4       19.38       24.94      6.44 o
  -5  13  -4       41.21       43.79      6.44 o
  -3  13  -4       13.90        9.73      5.35 o
  -1  13  -4      382.09      377.69     10.47 o
   1  13  -4      124.50      112.69      7.71 o
   3  13  -4      180.00      183.64      9.69 o
   5  13  -4      974.35      953.58     16.53 o
   7  13  -4      130.57      124.48      9.47 o
   9  13  -4        8.29        3.59      4.56 o
  11  13  -4       18.72       18.32      6.44 o
  -8  14  -4       16.93        8.50      6.00 o
  -6  14  -4        0.93       11.26      5.13 o
  -4  14  -4       17.90       16.30      5.00 o
  -2  14  -4       26.47       30.84      3.50 o
   0  14  -4     1086.68     1080.26     31.73 o
   2  14  -4      184.30      177.64      9.91 o
   4  14  -4       22.78       27.02      3.12 o
   6  14  -4      281.36      272.31     13.32 o
   8  14  -4       16.34       10.12      4.60 o
  10  14  -4        0.92        5.87      5.00 o
  -7  15  -4       37.01       33.75      7.41 o
  -5  15  -4       20.41       15.21      5.26 o
  -3  15  -4      241.31      286.47     14.07 o
  -1  15  -4       16.44       19.44      3.10 o
   1  15  -4      190.96      184.92     10.56 o
   3  15  -4      278.98      272.53     12.84 o
   5  15  -4      102.84       87.70      7.80 o
   7  15  -4        4.25       -3.64      3.64 o
   9  15  -4        3.95        5.13      4.34 o
  11  15  -4       51.59       44.05      8.28 o
  -8  16  -4        9.00       20.42      7.14 o
  -6  16  -4        6.60        7.98      5.26 o
  -4  16  -4        8.15       22.35      5.52 o
  -2  16  -4      100.78       92.13      8.33 o
   0  16  -4      715.30      734.80     24.63 o
   2  16  -4      260.54      250.97     12.71 o
   4  16  -4       75.20       64.47      7.01 o
   6  16  -4      104.99       82.66      8.37 o
   8  16  -4       19.82       21.17      5.79 o
  10  16  -4        6.07        3.99      5.26 o
  -7  17  -4        3.95        2.19      5.43 o
  -5  17  -4       66.56       81.48      9.07 o
  -3  17  -4      109.11      108.92      9.34 o
  -1  17  -4       11.10        4.34      4.08 o
   1  17  -4      141.59      130.92      9.60 o
   3  17  -4       73.92       63.99      7.06 o
   5  17  -4       58.31       49.92      6.93 o
   7  17  -4        4.63        2.24      4.38 o
   9  17  -4        0.58       -4.30      4.30 o
  -6  18  -4       23.66       46.20      8.11 o
  -4  18  -4       66.61       48.96      7.54 o
  -2  18  -4       94.55       89.41      8.68 o
   0  18  -4      186.83      184.00     11.57 o
   2  18  -4        1.63        1.14      3.90 o
   4  18  -4        3.94        2.98      4.03 o
   6  18  -4       10.80        6.40      4.78 o
   8  18  -4       60.46       64.69      8.46 o
  10  18  -4       20.71       13.24      6.53 o
  -5  19  -4       10.35        9.25      5.57 o
  -3  19  -4       23.26       16.48      5.79 o
  -1  19  -4       96.44      102.39      9.07 o
   1  19  -4      121.39      102.39      8.99 o
   3  19  -4       75.05       69.47      7.89 o
   5  19  -4       15.36       25.03      6.00 o
   7  19  -4       13.65        8.81      5.52 o
   9  19  -4        3.70        4.30      6.05 o
  -6  20  -4        5.22       -0.83      5.17 o
  -4  20  -4       35.80       46.99      7.76 o
  -2  20  -4       12.88       12.27      5.43 o
   0  20  -4       68.92       66.84      7.98 o
   2  20  -4       80.85       63.42      7.71 o
   4  20  -4       49.05       55.40      7.63 o
   6  20  -4       24.14       17.62      6.22 o
   8  20  -4       10.71       10.48      6.40 o
  -5  21  -4        0.28       -2.32      4.78 o
  -3  21  -4       20.04       24.90      6.62 o
  -1  21  -4        1.10        5.70      4.87 o
   1  21  -4       26.23       24.41      6.18 o
   3  21  -4       93.97       82.62      9.03 o
   5  21  -4       13.48       14.16      5.96 o
   7  21  -4       44.82       56.93      8.85 o
   9  21  -4       39.13       27.09      8.02 o
  -4  22  -4       16.89       27.57      7.14 o
  -2  22  -4       17.28       12.14      5.79 o
   0  22  -4       21.93       19.90      6.09 o
   2  22  -4       21.89       29.15      6.49 o
   4  22  -4       16.16       14.86      5.61 o
   6  22  -4       13.06        8.81      5.57 o
   8  22  -4       48.60       55.05      9.42 o
  -3  23  -4       39.35       45.10      8.11 o
  -1  23  -4        4.56        1.40      5.13 o
   1  23  -4       29.61       27.17      6.71 o
   3  23  -4       29.94       39.88      7.45 o
   5  23  -4        0.19        2.94      5.30 o
   7  23  -4       14.25       17.79      7.32 o
  -2  24  -4        4.87        2.89      5.22 o
   0  24  -4        3.22       -3.68      4.60 o
   2  24  -4       30.98       34.67      7.80 o
   4  24  -4        8.58        9.60      6.22 o
   6  24  -4        4.58        7.76      6.27 o
  -1  25  -4        2.11        2.37      5.39 o
   1  25  -4       23.52       24.68      7.06 o
   3  25  -4       26.74       31.34      7.80 o
   5  25  -4       29.90       55.58      9.25 o
   0  26  -4       14.10       31.64      7.89 o
   2  26  -4        9.07       12.97      6.57 o
  -9   1  -3        3.44        9.08      2.05 o
  -7   1  -3       67.40       64.90      2.43 o
  -5   1  -3       17.83       17.23      1.38 o
  -3   1  -3      937.98     1031.02     12.44 o
  -1   1  -3     4488.79     4620.78     54.04 o
   3   1  -3     2134.63     2212.06     30.63 o
   5   1  -3     1593.11     1499.10     16.95 o
   7   1  -3        6.92        8.64      1.42 o
   9   1  -3       64.33       58.82      3.66 o
  11   1  -3        1.43        2.30      3.35 o
  13   1  -3        0.18        1.75      4.91 o
  -8   2  -3       59.73       60.51      2.53 o
  -6   2  -3       51.78       42.64      1.90 o
  -4   2  -3      112.60      132.20      2.60 o
  -2   2  -3     1705.53     1800.72     17.99 o
   0   2  -3     2014.57     2074.44     50.93 o
   2   2  -3     1336.88     1347.43     23.11 o
   4   2  -3     3261.57     3322.99     35.50 o
   6   2  -3      778.87      767.84      9.74 o
   8   2  -3      174.02      176.04      5.40 o
  10   2  -3       97.18       80.97      5.37 o
  12   2  -3        4.19        0.94      3.09 o
  -9   3  -3       13.72       10.62      3.10 o
  -7   3  -3       19.54       20.47      1.69 o
  -5   3  -3       45.21       46.40      1.77 o
  -3   3  -3      110.17       95.32      1.99 o
  -1   3  -3     7508.52     7860.30    107.35 o
   1   3  -3     1941.68     1972.23     47.38 o
   3   3  -3      127.95      119.50      2.52 o
   5   3  -3     1716.98     1825.33     20.31 o
   7   3  -3        7.36        7.10      1.16 o
   9   3  -3       49.95       51.85      2.74 o
  11   3  -3        2.84       -0.62      2.74 o
  13   3  -3       12.17       13.06      5.92 o
 -10   4  -3       38.40       38.26      4.35 o
  -8   4  -3       12.25       12.32      2.23 o
  -6   4  -3      116.99      114.10      2.94 o
  -4   4  -3       74.01       71.49      3.24 o
  -2   4  -3       47.11       42.07      1.37 o
   0   4  -3      510.22      592.92     16.44 o
   2   4  -3     1167.67     1103.40     19.94 o
   4   4  -3      449.68      483.03      6.18 o
   6   4  -3      283.96      288.44      4.72 o
   8   4  -3      497.21      526.99      9.47 o
  10   4  -3      209.75      191.71     10.87 o
  12   4  -3       14.08       12.14      5.83 o
  -9   5  -3       18.95       18.10      5.65 o
  -7   5  -3      251.52      265.06      4.88 o
  -5   5  -3      112.58      104.55      2.94 o
  -3   5  -3       88.50       97.58      2.55 o
  -1   5  -3     1674.70     1767.35     25.33 o
   1   5  -3     2060.65     2068.35     50.58 o
   3   5  -3      234.39      236.19      3.88 o
   5   5  -3      150.27      167.28      3.07 o
   7   5  -3     1285.68     1208.51     14.88 o
   9   5  -3      117.44      113.36      4.43 o
  11   5  -3       26.48       25.25      5.43 o
  13   5  -3       33.38       42.65      8.06 o
 -10   6  -3       75.93       75.52      9.34 o
  -8   6  -3       77.97       84.02      8.15 o
  -6   6  -3      127.63      137.11      4.04 o
  -4   6  -3      836.21      811.34     10.38 o
  -2   6  -3      135.38      134.01      4.73 o
   0   6  -3     2333.87     2326.54     40.56 o
   2   6  -3     2057.31     2051.74     52.24 o
   4   6  -3      316.51      318.04      5.28 o
   6   6  -3      197.05      202.18      3.78 o
   8   6  -3      483.82      480.01      7.62 o
  10   6  -3       15.62       13.63      4.65 o
  12   6  -3        1.64       -0.61      4.47 o
  -9   7  -3       46.09       49.92      7.80 o
  -7   7  -3        4.19        2.36      2.56 o
  -5   7  -3      548.50      566.10      8.23 o
  -3   7  -3      991.66     1034.35     13.80 o
  -1   7  -3       49.00       46.40      1.75 o
   1   7  -3      409.72      383.99     12.36 o
   3   7  -3     1799.65     1910.40     23.65 o
   5   7  -3      187.57      191.09      3.88 o
   7   7  -3      637.00      620.59      8.83 o
   9   7  -3      171.01      180.93      7.32 o
  13   7  -3       27.36       39.36      7.76 o
 -10   8  -3       28.70       33.70      7.41 o
  -8   8  -3       44.48       54.61      7.63 o
  -6   8  -3       71.66       76.32      3.14 o
  -4   8  -3       54.69       47.18      2.09 o
  -2   8  -3      121.17      123.21      6.36 o
   0   8  -3      787.86      830.02     16.59 o
   2   8  -3     1425.45     1435.15     37.47 o
   4   8  -3       76.74       88.07      2.08 o
   6   8  -3      471.21      499.89      7.18 o
   8   8  -3      415.87      403.08      6.85 o
  10   8  -3       11.62       20.51      5.61 o
  -9   9  -3       23.28       33.49      7.19 o
  -7   9  -3       87.55       67.98      7.63 o
  -5   9  -3      444.71      474.84      8.12 o
  -3   9  -3      847.87      909.17     10.81 o
  -1   9  -3       78.94       94.90      4.13 o
   1   9  -3     2493.70     2499.06     62.81 o
   3   9  -3     1704.20     1755.55     22.08 o
   5   9  -3       82.19       83.23      2.38 o
   7   9  -3      174.75      180.50      4.00 o
   9   9  -3      265.83      269.25      7.23 o
 -10  10  -3       17.40       20.86      6.88 o
  -8  10  -3       12.92       15.78      5.87 o
  -6  10  -3      142.59      136.62      9.82 o
  -4  10  -3      711.62      745.09      9.52 o
  -2  10  -3       11.99        8.18      1.89 o
   0  10  -3     2045.76     2176.33     39.06 o
   2  10  -3      220.29      228.09      9.86 o
   4  10  -3      235.74      226.28      5.55 o
   6  10  -3      914.57      894.07     11.36 o
   8  10  -3      114.31      117.60      4.44 o
  10  10  -3        9.74       15.87      5.43 o
  -9  11  -3       29.59       36.51      7.71 o
  -7  11  -3       11.39        7.36      4.78 o
  -5  11  -3      168.86      182.64      7.50 o
  -3  11  -3       62.52       60.78      2.50 o
  -1  11  -3      250.13      280.38      5.78 o
   1  11  -3      478.71      483.66     16.48 o
   3  11  -3      153.02      159.16      4.59 o
   5  11  -3       34.29       28.69      1.23 o
   7  11  -3      759.06      751.02     10.41 o
   9  11  -3       13.78       18.87      4.51 o
  11  11  -3       39.34       42.34      7.85 o
  -8  12  -3       80.00       69.03      8.72 o
  -6  12  -3       22.61       27.44      5.92 o
  -4  12  -3       35.09       39.68      2.32 o
  -2  12  -3      139.19      140.87      5.77 o
   0  12  -3       22.71       17.98      3.24 o
   2  12  -3       86.21       86.31      3.68 o
   4  12  -3      207.16      188.95      8.02 o
   6  12  -3      102.40      102.34      3.23 o
   8  12  -3      199.15      203.96      7.35 o
  10  12  -3        2.21       10.52      4.95 o
  -9  13  -3       23.36       23.93      7.49 o
  -7  13  -3       53.09       63.46      7.89 o
  -5  13  -3      246.16      239.22     12.80 o
  -3  13  -3       34.02       44.49      4.36 o
  -1  13  -3      205.65      198.70      4.94 o
   1  13  -3      372.85      364.86      8.16 o
   3  13  -3      109.24      106.55      7.28 o
   5  13  -3      414.92      392.43      5.29 o
   7  13  -3      489.74      468.18     11.63 o
   9  13  -3       12.91       12.36      5.52 o
  11  13  -3       35.22       29.89      7.49 o
  -8  14  -3       15.23       29.37      7.14 o
  -6  14  -3        1.07       -2.19      4.25 o
  -4  14  -3        1.10       -0.96      3.55 o
  -2  14  -3      182.51      178.26      6.95 o
   0  14  -3        5.47        5.52      3.24 o
   2  14  -3       60.17       53.90      2.97 o
   4  14  -3      403.59      404.80      8.85 o
   6  14  -3       36.89       33.62      2.76 o
   8  14  -3       55.36       64.03      7.63 o
  10  14  -3       36.46       30.86      6.88 o
  -9  15  -3        3.32       11.04      6.22 o
  -7  15  -3       41.37       53.69      8.11 o
  -5  15  -3        1.97        1.53      4.08 o
  -3  15  -3       38.63       36.95      5.74 o
  -1  15  -3      126.02      117.97      5.64 o
   1  15  -3      833.01      782.62     24.81 o
   3  15  -3      343.90      357.91     14.95 o
   5  15  -3      503.23      521.70     20.07 o
   7  15  -3       29.64       27.83      5.74 o
   9  15  -3       66.28       77.10      9.12 o
  11  15  -3       21.13       18.58      6.84 o
  -8  16  -3       13.55        4.43      6.14 o
  -6  16  -3       46.52       42.56      7.14 o
  -4  16  -3       62.75       68.42      7.54 o
  -2  16  -3      576.16      552.16     20.73 o
   0  16  -3      110.75      104.88      8.06 o
   2  16  -3      616.99      619.40     21.83 o
   4  16  -3      675.12      636.36     23.27 o
   6  16  -3       74.79       67.80      7.63 o
   8  16  -3       19.70       26.25      6.09 o
  10  16  -3       19.04       28.84      7.06 o
  -7  17  -3       64.52       66.71      9.07 o
  -5  17  -3       19.85       16.92      5.57 o
  -3  17  -3       45.07       51.94      6.79 o
  -1  17  -3       28.40       16.61      4.91 o
   1  17  -3      375.14      355.94     15.73 o
   3  17  -3     1244.99     1150.30     35.68 o
   5  17  -3      240.39      206.92     12.23 o
   7  17  -3      111.44      109.44      9.82 o
   9  17  -3        3.82       -4.12      4.95 o
  -8  18  -3       24.30       37.74      8.42 o
  -6  18  -3       24.61       24.41      6.66 o
  -4  18  -3       15.88       15.87      5.43 o
  -2  18  -3       22.96       27.92      5.79 o
   0  18  -3      130.36      135.70      9.82 o
   2  18  -3      162.94      161.29     10.48 o
   4  18  -3      137.75      119.74      9.55 o
   6  18  -3       10.82       14.51      5.17 o
   8  18  -3        9.90       12.01      5.79 o
  10  18  -3       27.58       28.49      7.98 o
  -7  19  -3        1.79       -0.04      5.26 o
  -5  19  -3       20.96       16.13      6.00 o
  -3  19  -3      127.74      122.55     10.26 o
  -1  19  -3      120.51      114.35      9.25 o
   1  19  -3      254.08      240.01     13.10 o
   3  19  -3       23.36       18.50      5.22 o
   5  19  -3       15.58       20.38      5.74 o
   7  19  -3       26.42       17.66      6.09 o
   9  19  -3        0.13       -4.91      4.91 o
  -6  20  -3       13.11       23.49      6.79 o
  -4  20  -3      107.07      113.17     10.56 o
  -2  20  -3       87.00      103.44      9.42 o
   0  20  -3       36.97       38.88      6.53 o
   2  20  -3        3.92        0.04      3.77 o
   4  20  -3       39.68       40.45      6.79 o
   6  20  -3       46.75       43.13      7.71 o
   8  20  -3      147.10      216.60     14.81 o
  -5  21  -3        1.27       -1.88      4.65 o
  -3  21  -3       80.63       78.63      8.94 o
  -1  21  -3       24.54       25.64      6.40 o
   1  21  -3       39.74       31.78      6.40 o
   3  21  -3       36.58       57.42      7.63 o
   5  21  -3       59.15       63.99      8.50 o
   7  21  -3       25.10       34.45      7.98 o
   9  21  -3       15.86       17.93      7.19 o
  -6  22  -3       13.02       10.26      6.22 o
  -4  22  -3       24.32       10.74      6.22 o
  -2  22  -3       21.58       22.97      6.62 o
   0  22  -3        6.00        5.26      4.82 o
   2  22  -3        7.29       11.31      5.39 o
   4  22  -3        1.46       -2.76      4.38 o
   6  22  -3      118.48      130.96     11.61 o
   8  22  -3       20.21       26.69      7.67 o
  -5  23  -3       21.11       18.36      7.28 o
  -3  23  -3        2.38       -0.44      4.65 o
  -1  23  -3       38.51       41.99      7.49 o
   1  23  -3        5.86        7.06      4.87 o
   3  23  -3        7.22       11.92      5.57 o
   5  23  -3        8.80       15.25      6.22 o
   7  23  -3       19.10       14.29      6.97 o
  -4  24  -3       51.06       57.20      9.20 o
  -2  24  -3       19.38       26.69      7.14 o
   0  24  -3       19.58       24.76      6.75 o
   2  24  -3       35.59       27.00      6.79 o
   4  24  -3       26.98       25.82      7.32 o
   6  24  -3       35.95       39.40      8.55 o
  -3  25  -3       11.78       13.59      6.88 o
  -1  25  -3       39.05       44.93      8.46 o
   1  25  -3       10.90       12.67      6.22 o
   3  25  -3        5.75        5.39      5.74 o
   5  25  -3       13.28       27.22      7.63 o
  -2  26  -3       11.47       13.19      7.14 o
   0  26  -3        1.22       -4.21      4.87 o
   2  26  -3        3.79        5.35      5.92 o
   4  26  -3        7.33        5.52      6.27 o
 -10   0  -2       17.17       30.15      6.44 o
  -8   0  -2       17.29       12.30      3.13 o
  -6   0  -2      539.99      546.15     14.25 o
  -4   0  -2      721.99      760.33     12.33 o
  -2   0  -2      334.71      339.74      5.79 o
   2   0  -2     9132.75     8971.01    297.71 o
   4   0  -2     4928.29     4849.17     79.92 o
   6   0  -2      979.23     1014.43     28.14 o
   8   0  -2      316.93      281.56      8.74 o
  10   0  -2      437.74      414.27     17.53 o
  12   0  -2       27.91       40.89      7.19 o
 -11   1  -2       15.01       21.52      6.36 o
  -9   1  -2        0.34        3.84      3.84 o
  -7   1  -2      271.90      277.25      4.95 o
  -5   1  -2      169.55      166.28      3.18 o
  -3   1  -2      464.85      495.92      5.86 o
  -1   1  -2    44185.40    42668.03    499.70 o
   1   1  -2      364.86      347.90      6.61 o
   3   1  -2     2116.65     2083.61     22.37 o
   5   1  -2     1281.80     1448.01     18.67 o
   7   1  -2      374.95      360.11      6.56 o
   9   1  -2       81.58       74.06      3.96 o
  11   1  -2       54.38       59.34      5.22 o
  13   1  -2        4.30       -1.71      3.30 o
 -10   2  -2        0.36       -2.60      3.07 o
  -8   2  -2       98.66      105.39      4.41 o
  -6   2  -2      517.12      519.73      7.08 o
  -4   2  -2      220.95      233.24      3.60 o
  -2   2  -2      186.89      180.11      2.54 o
   0   2  -2     8134.55     8046.33    137.02 o
   2   2  -2     9551.49     9205.16    124.55 o
   4   2  -2     1549.75     1539.11     17.27 o
   6   2  -2     1006.42     1074.49     13.13 o
   8   2  -2      234.71      224.73      5.25 o
  10   2  -2      245.81      237.00     30.02 o
  12   2  -2        7.72       10.89      5.17 o
 -11   3  -2        0.49        3.37      5.65 o
  -9   3  -2        3.04        0.59      2.10 o
  -7   3  -2      262.19      237.97      5.26 o
  -5   3  -2      138.76      138.61      2.90 o
  -3   3  -2     3443.84     3571.03     34.73 o
  -1   3  -2     9570.35     9489.96    133.08 o
   1   3  -2    14096.12    13322.01    311.28 o
   3   3  -2     2130.49     2039.10     22.09 o
   5   3  -2     1023.80     1044.57     12.47 o
   7   3  -2      258.44      245.53      5.64 o
   9   3  -2      271.54      272.75      7.23 o
  11   3  -2       38.23       32.36      5.81 o
  13   3  -2        7.97        8.81      5.83 o
 -10   4  -2       11.47       19.50      5.96 o
  -8   4  -2      252.82      236.98      5.23 o
  -6   4  -2      382.05      366.07      5.59 o
  -4   4  -2      452.48      483.32      6.14 o
  -2   4  -2      261.44      279.31      4.47 o
   0   4  -2      793.86      765.75     14.19 o
   2   4  -2     3185.45     3327.20     45.06 o
   4   4  -2     3484.58     3642.88     38.95 o
   6   4  -2      112.80      117.97      2.88 o
   8   4  -2      215.95      218.38      5.21 o
  10   4  -2        6.25        2.19      4.08 o
  12   4  -2        0.69       -1.27      3.29 o
 -11   5  -2        8.14       14.73      6.62 o
  -9   5  -2       51.27       60.96      4.00 o
  -7   5  -2      181.82      199.50      4.15 o
  -5   5  -2      475.51      472.80      6.27 o
  -3   5  -2      145.90      150.00      3.22 o
  -1   5  -2     1525.54     1666.52     29.07 o
   1   5  -2     2425.77     2317.83     56.10 o
   3   5  -2     3299.57     3361.76     35.96 o
   5   5  -2      145.39      146.77      2.98 o
   7   5  -2      270.39      268.04      5.00 o
   9   5  -2      333.12      318.94     11.15 o
  11   5  -2       45.97       40.03      4.79 o
  13   5  -2        2.00       -1.67      5.52 o
 -10   6  -2       40.96       54.26      8.06 o
  -8   6  -2       24.83       18.76      2.19 o
  -6   6  -2      428.35      405.03      7.24 o
  -4   6  -2      291.38      291.67      5.39 o
  -2   6  -2     1908.29     1937.82     23.87 o
   0   6  -2     1071.90     1108.90     16.15 o
   2   6  -2      327.70      317.82      7.19 o
   4   6  -2       41.71       47.08      1.57 o
   6   6  -2      587.55      553.21      7.89 o
   8   6  -2      189.34      196.09      4.49 o
  10   6  -2       76.24       61.05      6.79 o
  12   6  -2       20.86       20.82      6.49 o
 -11   7  -2       11.37       14.73      6.66 o
  -9   7  -2       82.27       78.06      8.59 o
  -7   7  -2      494.49      518.51      8.33 o
  -5   7  -2      296.31      271.66      5.54 o
  -3   7  -2       54.04       50.11      1.92 o
  -1   7  -2      854.88      919.34     11.93 o
   1   7  -2     3458.10     3382.02     57.63 o
   3   7  -2      510.92      513.80      6.57 o
   5   7  -2      647.44      629.05      8.38 o
   7   7  -2     1078.94     1066.20     13.67 o
   9   7  -2      180.23      169.74     11.31 o
  11   7  -2       16.55       16.44      4.91 o
  13   7  -2        1.86        0.31      5.26 o
 -10   8  -2       77.41       67.94      8.94 o
  -8   8  -2       33.41       36.29      4.23 o
  -6   8  -2      463.28      459.18      7.44 o
  -4   8  -2      258.51      270.41      5.19 o
  -2   8  -2     1076.86     1136.45     13.10 o
   0   8  -2      172.76      169.66      5.02 o
   2   8  -2     2807.63     2807.40     34.14 o
   4   8  -2      217.56      249.70      4.11 o
   6   8  -2      509.63      535.46      7.80 o
   8   8  -2      367.46      387.40      8.81 o
  10   8  -2      139.27      134.03      7.13 o
 -11   9  -2       14.45       13.02      7.23 o
  -9   9  -2       71.03       81.08      9.07 o
  -7   9  -2       31.63       29.19      2.81 o
  -5   9  -2       79.63       86.83      3.09 o
  -3   9  -2      449.13      466.36      6.45 o
  -1   9  -2      107.44      100.71      1.88 o
   1   9  -2     1012.70     1109.14     29.94 o
   3   9  -2       35.41       32.04      1.11 o
   5   9  -2       26.49       30.32      1.56 o
   7   9  -2      577.41      558.25      8.49 o
   9   9  -2       57.02       51.99      7.91 o
 -10  10  -2       45.29       39.49      7.93 o
  -8  10  -2       81.08       84.72      8.90 o
  -6  10  -2      120.88      124.52      4.51 o
  -4  10  -2      192.84      188.33      4.29 o
  -2  10  -2      224.93      232.70      3.73 o
   0  10  -2      682.95      685.30     11.04 o
   2  10  -2     2906.14     3027.83     32.39 o
   4  10  -2      218.24      269.36      4.43 o
   6  10  -2      187.41      182.97      4.01 o
   8  10  -2      509.40      509.01     10.65 o
  10  10  -2       58.75       49.09      7.58 o
  -9  11  -2      118.85      120.75     10.91 o
  -7  11  -2       77.95       75.04      7.85 o
  -5  11  -2      674.47      648.84     10.36 o
  -3  11  -2      511.66      544.16      7.38 o
  -1  11  -2      374.10      394.35      5.52 o
   1  11  -2      190.87      211.38      3.87 o
   3  11  -2      417.99      380.56      5.36 o
   5  11  -2      485.25      471.13      6.97 o
   7  11  -2      110.83       91.69      3.50 o
   9  11  -2       11.11       21.37      5.92 o
  11  11  -2       22.47       37.78      7.45 o
 -10  12  -2       42.62       70.26      9.64 o
  -8  12  -2        4.95       10.43      5.22 o
  -6  12  -2      131.24      122.68      9.38 o
  -4  12  -2       82.12       74.53      2.43 o
  -2  12  -2       94.10       97.95      3.90 o
   0  12  -2      920.70      861.67     10.26 o
   2  12  -2       35.01       32.49      1.40 o
   4  12  -2       68.71       80.19      2.07 o
   6  12  -2     1264.12     1273.64     16.03 o
   8  12  -2      139.56      128.72      4.97 o
  10  12  -2       17.27       12.75      5.70 o
  -9  13  -2        8.67       15.08      6.66 o
  -7  13  -2       36.78       27.92      6.05 o
  -5  13  -2       10.67        6.85      3.73 o
  -3  13  -2       47.88       50.36      1.89 o
  -1  13  -2      206.30      191.74      3.31 o
   1  13  -2      926.97      915.77     11.98 o
   3  13  -2      144.80      127.21      4.02 o
   5  13  -2      200.12      197.60      3.66 o
   7  13  -2      295.09      297.32      9.26 o
   9  13  -2        4.92        8.81      4.82 o
  11  13  -2        6.85       10.87      5.83 o
 -10  14  -2       35.38       43.26      8.59 o
  -8  14  -2       68.85       97.65      9.82 o
  -6  14  -2      179.18      172.95     11.40 o
  -4  14  -2       62.39       72.80      6.59 o
  -2  14  -2      295.20      301.80      4.79 o
   0  14  -2      307.13      282.77      4.72 o
   2  14  -2      501.59      494.70      7.30 o
   4  14  -2      133.87      127.18      2.75 o
   6  14  -2       54.11       50.69      3.00 o
   8  14  -2       29.63       24.00      3.39 o
  10  14  -2        9.71        2.28      4.47 o
  -9  15  -2       55.43       73.41      9.73 o
  -7  15  -2       20.14       33.05      6.75 o
  -5  15  -2       27.29       25.64      5.52 o
  -3  15  -2      101.40      102.19      3.88 o
  -1  15  -2      216.88      209.46      6.20 o
   1  15  -2     1847.05     1763.47     22.24 o
   3  15  -2       51.00       47.05      2.00 o
   5  15  -2        7.55        9.71      1.33 o
   7  15  -2      183.65      171.53      6.96 o
   9  15  -2       28.83       38.22      7.58 o
  11  15  -2        1.46       -0.48      5.04 o
  -8  16  -2       65.55       75.30      9.25 o
  -6  16  -2       20.51       14.90      5.48 o
  -4  16  -2      214.48      204.16     11.79 o
  -2  16  -2      604.71      610.91     12.42 o
   0  16  -2       15.84       11.08      1.28 o
   2  16  -2      146.58      146.66      3.30 o
   4  16  -2      353.20      334.42      7.53 o
   6  16  -2       14.02        7.05      3.13 o
   8  16  -2        4.43        4.16      4.47 o
  10  16  -2        0.23        1.10      4.78 o
  -9  17  -2        2.17       11.00      6.75 o
  -7  17  -2        5.56        2.50      5.17 o
  -5  17  -2       46.62       51.15      7.14 o
  -3  17  -2      107.56      105.80      8.63 o
  -1  17  -2      108.03      122.57      5.65 o
   1  17  -2      398.25      376.67      9.05 o
   3  17  -2       18.01       12.39      2.18 o
   5  17  -2       14.58       15.87      4.87 o
   7  17  -2       30.85       23.05      5.92 o
   9  17  -2       18.00       18.06      6.27 o
  -8  18  -2        5.89        8.33      6.27 o
  -6  18  -2        8.07        5.74      5.17 o
  -4  18  -2        0.10        1.97      4.03 o
  -2  18  -2      184.64      181.76     10.96 o
   0  18  -2      359.00      347.57     15.60 o
   2  18  -2      435.07      425.89     17.14 o
   4  18  -2       33.75       26.69      5.79 o
   6  18  -2       40.27       41.16      6.84 o
   8  18  -2       61.04       78.37      9.47 o
  10  18  -2        5.73       -0.31      5.74 o
  -7  19  -2       14.82       18.80      6.66 o
  -5  19  -2       36.69       32.57      6.88 o
  -3  19  -2      191.76      185.70     11.75 o
  -1  19  -2       62.21       66.01      7.41 o
   1  19  -2       54.66       54.79      6.71 o
   3  19  -2      253.03      240.32     12.89 o
   5  19  -2      123.45      117.86      9.99 o
   7  19  -2        2.22        1.10      4.95 o
   9  19  -2        1.20       -4.56      4.56 o
  -6  20  -2        2.12       -2.59      4.87 o
  -4  20  -2        8.90        8.46      5.17 o
  -2  20  -2       78.64       82.49      8.37 o
   0  20  -2       19.87       19.55      5.17 o
   2  20  -2       56.99       58.78      7.19 o
   4  20  -2       97.05       83.49      8.77 o
   6  20  -2       15.19       -0.79      5.22 o
   8  20  -2       21.52       13.37      6.71 o
  -7  21  -2       22.51       30.46      8.15 o
  -5  21  -2        0.89       -3.90      3.90 o
  -3  21  -2      138.07      145.34     11.18 o
  -1  21  -2        3.97        3.16      4.30 o
   1  21  -2       24.84       32.21      6.05 o
   3  21  -2      179.62      200.30     12.49 o
   5  21  -2       95.90       88.84      9.69 o
   7  21  -2       39.38       50.36      8.46 o
  -6  22  -2       16.97        0.53      5.70 o
  -4  22  -2       26.50       28.62      7.06 o
  -2  22  -2       35.59       34.89      6.97 o
   0  22  -2       10.28        6.09      4.56 o
   2  22  -2        7.66       -2.24      3.94 o
   4  22  -2       85.86       99.67     10.04 o
   6  22  -2       45.05       57.99      8.81 o
   8  22  -2        8.59       -3.51      4.73 o
  -5  23  -2       19.47        2.02      5.83 o
  -3  23  -2       42.41       35.81      7.36 o
  -1  23  -2       10.55       15.91      5.74 o
   1  23  -2       26.39       27.88      6.27 o
   3  23  -2       15.72       21.21      6.36 o
   5  23  -2       10.51       17.31      6.75 o
   7  23  -2        2.91        0.39      5.48 o
  -4  24  -2       13.09       21.21      6.97 o
  -2  24  -2       19.24       17.93      6.75 o
   0  24  -2       18.84       27.13      6.71 o
   2  24  -2        2.56       -4.12      4.12 o
   4  24  -2       42.46       40.28      8.15 o
   6  24  -2       27.04       14.60      6.88 o
  -3  25  -2        0.36       -4.34      5.00 o
  -1  25  -2        4.60       -4.47      4.47 o
   1  25  -2       12.07       13.28      5.79 o
   3  25  -2       34.77       43.96      8.24 o
   5  25  -2       65.94       73.76     10.17 o
  -2  26  -2       10.01       13.06      6.75 o
   0  26  -2        8.88       11.66      6.05 o
   2  26  -2        7.25        5.79      6.18 o
   4  26  -2        5.99        2.50      5.74 o
  -1  27  -2       24.42       37.04      8.50 o
   1  27  -2       11.03       23.36      7.28 o
 -11   1  -1       40.09       46.57      9.07 o
  -9   1  -1        1.72       -2.64      2.64 o
  -7   1  -1      143.61      145.70      3.45 o
  -5   1  -1      157.83      145.64      3.22 o
  -3   1  -1     1916.76     1884.57     18.96 o
  -1   1  -1     1343.74     1242.18     12.38 o
   1   1  -1     1174.01     1018.61     39.56 o
   3   1  -1     2629.64     2533.34     27.15 o
   5   1  -1      729.71      798.97     11.15 o
   7   1  -1      352.96      339.85      5.86 o
   9   1  -1      129.11      117.98      6.20 o
  11   1  -1       17.30       22.93      4.12 o
  13   1  -1        7.99       17.12      4.40 o
 -12   2  -1        2.65        6.75      5.57 o
 -10   2  -1       52.71       56.30      5.76 o
  -8   2  -1       15.65       16.50      1.71 o
  -6   2  -1      498.76      497.20      6.78 o
  -4   2  -1      107.28       97.08      2.14 o
  -2   2  -1      213.99      188.99      2.79 o
   0   2  -1     7416.05     7153.69    120.78 o
   2   2  -1     1840.45     1726.38     18.75 o
   4   2  -1      860.11      835.84     10.08 o
   6   2  -1      186.53      211.92      4.52 o
   8   2  -1      100.80       85.83      5.79 o
  10   2  -1      223.43      226.98      9.08 o
  12   2  -1       24.29       25.45      4.49 o
 -11   3  -1       69.31       80.92      6.72 o
  -9   3  -1       85.25       87.60      4.44 o
  -7   3  -1      180.68      172.57      3.76 o
  -5   3  -1       67.26       68.03      2.02 o
  -3   3  -1       19.80       24.30      1.26 o
  -1   3  -1     6890.64     6694.78     79.36 o
   1   3  -1      951.23      850.05     10.90 o
   3   3  -1      584.81      591.25      7.19 o
   5   3  -1      158.55      176.96      3.41 o
   7   3  -1       88.14       74.67      2.87 o
   9   3  -1      213.43      204.66      8.12 o
  11   3  -1       38.19       31.71      7.28 o
  13   3  -1        7.53        0.13      3.70 o
 -12   4  -1        1.26        5.96      6.22 o
 -10   4  -1       52.04       53.13      6.53 o
  -8   4  -1       51.22       45.26      2.57 o
  -6   4  -1      205.61      201.46      3.81 o
  -4   4  -1      190.06      197.01      3.20 o
  -2   4  -1      724.31      734.14      9.63 o
   0   4  -1    18206.53    16735.98    598.69 o
   2   4  -1     9019.47     8534.53     89.44 o
   4   4  -1      763.37      775.40      9.55 o
   6   4  -1     1524.65     1509.61     17.90 o
   8   4  -1       45.28       44.32      2.66 o
  10   4  -1       53.42       54.59      4.94 o
  12   4  -1        2.60       -0.58      3.26 o
 -11   5  -1       52.52       73.15      9.38 o
  -9   5  -1       84.52       84.98      4.48 o
  -7   5  -1       91.42       91.44      2.85 o
  -5   5  -1      126.47      134.01      2.84 o
  -3   5  -1     3026.65     3016.81     36.35 o
  -1   5  -1      250.92      263.69      3.91 o
   1   5  -1     3294.91     3206.52     34.16 o
   3   5  -1     2995.52     2830.94     30.27 o
   5   5  -1      384.54      429.29      6.25 o
   7   5  -1      163.26      165.95      3.90 o
   9   5  -1       82.55       74.16      7.10 o
  11   5  -1       21.51       15.46      3.82 o
 -12   6  -1       20.14       27.79      7.58 o
 -10   6  -1      142.78      160.57      8.33 o
  -8   6  -1      101.85      113.95      4.10 o
  -6   6  -1       50.99       48.57      1.97 o
  -4   6  -1      951.83      926.98     12.77 o
  -2   6  -1     1777.37     1772.91     50.11 o
   0   6  -1     4578.62     4369.33     51.96 o
   2   6  -1     4580.83     4674.55     58.99 o
   4   6  -1      629.79      699.50      8.83 o
   6   6  -1       30.67       24.06      1.59 o
   8   6  -1     1077.44     1053.98     15.97 o
  10   6  -1       63.85       58.86      7.01 o
  12   6  -1        2.01        3.95      4.14 o
 -11   7  -1       14.66       24.19      6.88 o
  -9   7  -1      297.94      302.10     10.52 o
  -7   7  -1      121.16      127.05      3.73 o
  -5   7  -1       43.04       57.57      2.47 o
  -3   7  -1     1907.44     1903.34     23.91 o
  -1   7  -1      740.74      791.47     10.23 o
   1   7  -1      366.80      347.35      4.53 o
   3   7  -1      259.78      283.79      4.28 o
   5   7  -1      602.65      600.54      8.18 o
   7   7  -1        1.72        4.07      1.22 o
   9   7  -1      348.11      344.73     11.09 o
  11   7  -1       10.88       17.84      5.13 o
 -10   8  -1       65.58       71.84      8.90 o
  -8   8  -1       53.16       56.14      3.70 o
  -6   8  -1      115.61      105.74      3.59 o
  -4   8  -1       88.91       83.11      2.78 o
  -2   8  -1      882.27      927.30     12.08 o
   0   8  -1       94.79       99.64      2.11 o
   2   8  -1      494.40      517.73      6.62 o
   4   8  -1      962.10     1003.79     12.16 o
   6   8  -1      115.01      112.67      3.06 o
   8   8  -1      305.93      310.97     11.47 o
  10   8  -1       63.68       56.41      6.88 o
  12   8  -1       12.62       13.50      6.05 o
 -11   9  -1       19.41       11.79      6.57 o
  -9   9  -1       58.30       54.11      5.16 o
  -7   9  -1      199.42      189.73      5.91 o
  -5   9  -1       16.03       17.15      1.67 o
  -3   9  -1      114.45      117.76      3.48 o
  -1   9  -1      381.25      401.98      6.74 o
   1   9  -1     1531.89     1574.91     17.43 o
   3   9  -1      274.38      308.57      4.70 o
   5   9  -1      445.88      442.64      6.68 o
   7   9  -1      378.96      365.34      7.30 o
   9   9  -1      104.30      102.02      6.17 o
  11   9  -1        4.85        2.89      4.47 o
 -10  10  -1       39.85       50.49      7.98 o
  -8  10  -1       94.09       93.19      4.54 o
  -6  10  -1      195.63      185.80      4.87 o
  -4  10  -1      777.05      774.48     16.49 o
  -2  10  -1     1674.75     1810.55     22.37 o
   0  10  -1        2.25        2.95      0.64 o
   2  10  -1      233.97      234.86      3.77 o
   4  10  -1      549.76      520.51     10.32 o
   6  10  -1      488.23      490.17      7.58 o
   8  10  -1       25.86       25.89      4.56 o
  10  10  -1       11.19       19.78      3.86 o
 -11  11  -1        5.82        5.13      6.49 o
  -9  11  -1       23.54       34.58      7.06 o
  -7  11  -1      250.27      234.27      6.72 o
  -5  11  -1      163.56      176.06      4.54 o
  -3  11  -1      793.42      822.55     11.52 o
  -1  11  -1       20.87       21.13      1.15 o
   1  11  -1     1558.01     1623.38     26.99 o
   3  11  -1       59.07       59.88      1.92 o
   5  11  -1       36.62       36.15      1.88 o
   7  11  -1      131.98      126.67      4.18 o
   9  11  -1      122.20      125.74      6.88 o
 -10  12  -1       28.69       32.96      7.45 o
  -8  12  -1       60.75       69.21      8.02 o
  -6  12  -1       48.72       43.17      3.06 o
  -4  12  -1      205.90      195.30      5.17 o
  -2  12  -1      408.23      417.91      6.16 o
   0  12  -1      696.38      654.22      8.40 o
   2  12  -1      328.96      311.81      5.37 o
   4  12  -1      561.71      581.97      8.18 o
   6  12  -1       16.46       17.71      2.37 o
   8  12  -1      130.05      136.28      6.80 o
  10  12  -1       23.93       19.72      6.40 o
  -9  13  -1       10.95        4.43      5.30 o
  -7  13  -1        0.39       -1.53      3.81 o
  -5  13  -1      107.77       99.53      3.08 o
  -3  13  -1      198.00      187.57      8.54 o
  -1  13  -1      598.64      586.24      7.91 o
   1  13  -1      222.38      230.64      4.76 o
   3  13  -1      342.31      331.37      5.33 o
   5  13  -1      417.33      391.06      6.52 o
   7  13  -1       26.93       33.96      2.94 o
   9  13  -1       15.83       11.71      3.37 o
  11  13  -1       13.72       13.85      6.18 o
 -10  14  -1        1.36        8.90      6.27 o
  -8  14  -1       13.29        0.13      5.13 o
  -6  14  -1        6.46        8.18      2.52 o
  -4  14  -1      129.40      120.39      5.69 o
  -2  14  -1      177.80      169.58      3.54 o
   0  14  -1      144.63      149.55      3.15 o
   2  14  -1      224.89      214.29      4.00 o
   4  14  -1      219.97      210.49      3.88 o
   6  14  -1      300.27      273.35      8.42 o
   8  14  -1       32.25       31.98      7.52 o
  10  14  -1        9.66        4.51      5.57 o
  -9  15  -1       16.65       13.98      6.62 o
  -7  15  -1       20.05       21.04      5.96 o
  -5  15  -1      118.61      116.75      4.52 o
  -3  15  -1       68.40       78.02      2.57 o
  -1  15  -1      219.06      205.24      4.49 o
   1  15  -1       87.43       92.53      2.84 o
   3  15  -1      129.58      130.55      4.52 o
   5  15  -1       61.91       49.52      2.71 o
   7  15  -1       98.84       89.72      5.63 o
   9  15  -1       23.69       31.29      7.19 o
  11  15  -1       11.43        6.88      6.18 o
 -10  16  -1        8.16        8.81      6.75 o
  -8  16  -1       81.80       94.89      9.73 o
  -6  16  -1      132.56      158.07     10.76 o
  -4  16  -1       16.66       15.15      1.75 o
  -2  16  -1      107.15       96.93      2.85 o
   0  16  -1      209.43      225.62      4.27 o
   2  16  -1      353.06      352.03      6.31 o
   4  16  -1      205.76      194.46      5.55 o
   6  16  -1        2.78        1.85      1.71 o
   8  16  -1      136.06      143.89     11.31 o
  10  16  -1        3.46        7.80      5.61 o
  -9  17  -1       53.58       63.82      9.60 o
  -7  17  -1        2.26        9.20      5.22 o
  -5  17  -1       49.54       58.51      7.10 o
  -3  17  -1      115.77      126.28      6.62 o
  -1  17  -1      630.23      627.97      9.35 o
   1  17  -1      890.95      824.80     12.08 o
   3  17  -1      205.70      219.26      4.50 o
   5  17  -1      209.86      201.35      7.48 o
   7  17  -1       53.98       59.08      7.80 o
   9  17  -1       23.10       21.74      6.66 o
  -8  18  -1       82.18      101.16     10.61 o
  -6  18  -1       98.43      100.33      9.51 o
  -4  18  -1       79.77       74.82      7.85 o
  -2  18  -1      153.03      151.57      8.74 o
   0  18  -1      180.57      176.58      4.92 o
   2  18  -1      273.80      259.70      8.06 o
   4  18  -1       76.08       59.84      4.18 o
   6  18  -1        7.11        7.32      4.82 o
   8  18  -1       94.24       77.18      9.60 o
  10  18  -1        0.38        1.31      5.52 o
  -7  19  -1        4.45        0.61      5.39 o
  -5  19  -1        5.35        7.76      4.69 o
  -3  19  -1      212.28      171.94     11.13 o
  -1  19  -1       12.07       11.14      2.41 o
   1  19  -1      133.66      138.05      5.62 o
   3  19  -1       36.87       40.99      3.54 o
   5  19  -1       72.37       79.02      8.20 o
   7  19  -1       86.79       97.87      9.99 o
   9  19  -1       30.97       41.42      8.59 o
  -8  20  -1       49.11       75.74     10.26 o
  -6  20  -1       27.36       29.45      6.97 o
  -4  20  -1       22.55       25.73      6.00 o
  -2  20  -1      216.23      229.53     12.58 o
   0  20  -1       71.77       65.13      7.10 o
   2  20  -1      376.56      374.35     16.44 o
   4  20  -1       10.77       17.05      5.48 o
   6  20  -1       36.95       57.81      8.15 o
   8  20  -1        0.07       -4.34      4.34 o
  -7  21  -1       12.09        4.21      6.22 o
  -5  21  -1        2.22        8.42      5.13 o
  -3  21  -1       99.91       92.17      8.94 o
  -1  21  -1       16.70       10.12      4.91 o
   1  21  -1      169.38      163.97     11.18 o
   3  21  -1       17.05       10.96      4.95 o
   5  21  -1        9.47       16.48      5.74 o
   7  21  -1       39.47       37.04      7.98 o
  -6  22  -1        6.83       15.08      6.53 o
  -4  22  -1       58.52       69.86      8.77 o
  -2  22  -1       25.04       30.94      6.40 o
   0  22  -1       94.58       94.98      8.94 o
   2  22  -1      144.74      136.48     10.48 o
   4  22  -1       16.88       31.21      6.93 o
   6  22  -1        0.35       -0.26      5.08 o
   8  22  -1        5.65        7.93      6.09 o
  -5  23  -1       16.96       26.56      7.10 o
  -3  23  -1      126.86      151.82     11.57 o
  -1  23  -1       76.18       75.78      8.55 o
   1  23  -1       23.19       33.22      6.62 o
   3  23  -1       55.29       45.41      7.63 o
   5  23  -1        3.14       -4.21      4.21 o
   7  23  -1       30.53       39.23      8.68 o
  -4  24  -1       31.22       31.34      7.76 o
  -2  24  -1       40.06       49.09      7.98 o
   0  24  -1       15.02       14.24      6.09 o
   2  24  -1       20.43       10.91      5.70 o
   4  24  -1       49.46       59.13      8.59 o
   6  24  -1       14.24       27.39      7.41 o
  -3  25  -1       40.98       39.97      8.06 o
  -1  25  -1       55.28       83.63      9.51 o
   1  25  -1       23.02       24.76      6.57 o
   3  25  -1       11.30       11.13      5.96 o
   5  25  -1        0.43       -4.91      4.91 o
  -2  26  -1       23.38       37.65      8.06 o
   0  26  -1       38.93       51.94      8.46 o
   2  26  -1       13.40       12.97      6.09 o
   4  26  -1        7.35        5.74      6.09 o
  -1  27  -1       20.83       25.25      7.41 o
   1  27  -1        3.00       -4.69      5.26 o
   3  27  -1        2.46       -0.04      5.57 o
 -12   0   0        1.04       -5.48      5.48 o
 -10   0   0      110.49      112.90      9.51 o
  -8   0   0      779.94      757.49     15.39 o
  -6   0   0     1304.16     1252.70     19.64 o
  -4   0   0     1864.54     1788.17     25.58 o
  -2   0   0    11806.91    11355.16    190.34 o
   2   0   0    11814.28    11478.05    186.47 o
   4   0   0     1863.10     1773.12     31.14 o
   6   0   0     1301.94     1270.80     24.62 o
   8   0   0      780.66      722.50     17.26 o
  10   0   0      110.44      110.06      9.25 o
  12   0   0        1.04        6.71      5.30 o
 -11   1   0      146.49      154.12      8.70 o
  -9   1   0       92.37       78.63      5.45 o
  -7   1   0       70.35       70.74      2.73 o
  -5   1   0     2560.66     2594.03     25.92 o
  -3   1   0     1044.75     1117.05     12.61 o
  -1   1   0     3289.40     2830.85    135.83 o
   1   1   0     3287.41     2616.21     60.47 o
   3   1   0     1044.42     1105.70     12.64 o
   5   1   0     2560.11     2568.40     31.88 o
   7   1   0       70.18       69.64      2.63 o
   9   1   0       92.40       89.69      5.65 o
  11   1   0      146.80      145.77      8.36 o
 -12   2   0       10.46        7.04      4.26 o
 -10   2   0        5.25       -0.44      3.48 o
  -8   2   0       25.13       24.16      1.89 o
  -6   2   0      467.21      516.92      6.87 o
  -4   2   0      402.66      349.29      5.44 o
  -2   2   0     5395.15     5566.80     64.81 o
   2   2   0     5394.66     5534.43     58.02 o
   4   2   0      403.64      346.66      5.42 o
   6   2   0      466.38      520.10     10.01 o
   8   2   0       24.97       20.73      1.98 o
  10   2   0        5.30        5.78      3.37 o
  12   2   0       10.46        6.71      3.94 o
 -11   3   0       24.44       25.34      4.52 o
  -9   3   0       58.43       58.06      4.93 o
  -7   3   0      581.76      590.20      7.97 o
  -5   3   0      321.17      338.01      5.32 o
  -3   3   0      577.31      544.68      7.54 o
  -1   3   0    16995.83    16023.45    169.73 o
   1   3   0    16994.22    16081.16    169.68 o
   3   3   0      577.78      539.67      6.82 o
   5   3   0      320.87      343.89      5.41 o
   7   3   0      582.29      593.56     10.08 o
   9   3   0       58.27       59.24      9.36 o
  11   3   0       24.43       14.83      4.12 o
 -12   4   0       43.03       40.17      7.80 o
 -10   4   0      135.31      125.89      8.02 o
  -8   4   0      131.05      124.54      3.89 o
  -6   4   0      109.41      117.84      3.10 o
  -4   4   0      948.09     1022.78     13.53 o
  -2   4   0     1370.52     1392.37     17.30 o
   0   4   0      188.58      192.27      2.18 o
   2   4   0     1367.88     1401.01     15.39 o
   4   4   0      947.27     1023.44     12.23 o
   6   4   0      109.79      115.83      3.15 o
   8   4   0      130.65      125.42      6.96 o
  10   4   0      135.33      126.79      7.14 o
  12   4   0       43.12       39.27      5.36 o
 -11   5   0       19.81       29.20      4.81 o
  -9   5   0       44.61       48.84      3.60 o
  -7   5   0       44.22       48.37      2.33 o
  -5   5   0     1438.75     1503.34     19.63 o
  -3   5   0     2984.64     3119.06     43.37 o
  -1   5   0     2519.59     2526.97     27.03 o
   1   5   0     2517.41     2523.51     30.27 o
   3   5   0     2982.77     3103.15     33.37 o
   5   5   0     1437.84     1520.11     17.74 o
   7   5   0       44.08       46.67      2.31 o
   9   5   0       44.52       39.71      6.05 o
  11   5   0       19.78       24.11     11.42 o
 -12   6   0       17.90       22.53      7.32 o
 -10   6   0       30.60       33.16      4.65 o
  -8   6   0      781.79      775.72     11.22 o
  -6   6   0       37.28       29.82      1.59 o
  -4   6   0     1797.65     1921.03     27.96 o
  -2   6   0     1380.23     1276.40     18.67 o
   0   6   0     4257.35     4177.82     40.27 o
   2   6   0     1379.22     1327.91     16.48 o
   4   6   0     1797.31     1913.42     21.56 o
   6   6   0       37.05       33.34      1.83 o
   8   6   0      782.25      752.11     25.20 o
  10   6   0       30.58       37.52      6.31 o
  12   6   0       17.93       19.67      4.84 o
 -11   7   0       10.16        1.40      3.46 o
  -9   7   0       84.57       86.42      4.43 o
  -7   7   0      299.90      306.11      5.76 o
  -5   7   0        2.17        0.41      0.79 o
  -3   7   0     3382.58     3506.23     42.39 o
  -1   7   0      430.81      434.39      5.56 o
   1   7   0      431.21      431.18      5.56 o
   3   7   0     3383.14     3514.61     37.68 o
   5   7   0        2.19        2.35      1.36 o
   7   7   0      300.53      295.12      5.76 o
   9   7   0       84.33       76.96      7.67 o
  11   7   0       10.13       10.44      4.00 o
 -12   8   0        5.76       12.23      6.66 o
 -10   8   0       22.36       32.83      4.49 o
  -8   8   0      244.62      248.14      7.17 o
  -6   8   0       34.40       28.59      2.42 o
  -4   8   0      134.80      122.97      3.27 o
  -2   8   0     1505.93     1671.92     18.78 o
   0   8   0      408.21      420.91      5.03 o
   2   8   0     1508.12     1685.52     21.09 o
   4   8   0      135.09      130.93      2.94 o
   6   8   0       34.36       28.32      1.83 o
   8   8   0      244.99      228.18      8.70 o
  10   8   0       22.36       21.39      5.43 o
  12   8   0        5.74        3.72      8.33 o
 -11   9   0       22.97       25.90      7.36 o
  -9   9   0      199.05      202.67      8.61 o
  -7   9   0       96.38      102.22      4.66 o
  -5   9   0      486.65      485.44      8.22 o
  -3   9   0      957.37     1009.71     19.29 o
  -1   9   0      968.56      965.09     11.40 o
   1   9   0      967.94      969.76     11.42 o
   3   9   0      958.54     1045.87     12.43 o
   5   9   0      486.52      495.08      7.37 o
   7   9   0       96.57       98.86      3.80 o
   9   9   0      198.84      197.51      8.68 o
  11   9   0       22.95       22.31      6.09 o
 -10  10   0       85.99       86.20      8.70 o
  -8  10   0      325.11      332.43      8.53 o
  -6  10   0      150.86      158.51      5.05 o
  -4  10   0      158.85      171.14      4.06 o
  -2  10   0     1515.53     1620.89     18.38 o
   0  10   0       63.43       69.99      2.17 o
   2  10   0     1516.29     1605.04     34.79 o
   4  10   0      158.96      176.36      5.27 o
   6  10   0      150.74      153.32      3.86 o
   8  10   0      324.99      317.94     10.39 o
  10  10   0       86.07       97.83      8.85 o
 -11  11   0       20.49       22.31      7.19 o
  -9  11   0      179.33      177.09      8.19 o
  -7  11   0      335.41      318.08     12.00 o
  -5  11   0       79.15       75.83      3.79 o
  -3  11   0     1129.96     1169.61     14.08 o
  -1  11   0       97.93      100.19      2.38 o
   1  11   0       97.65      104.37      2.43 o
   3  11   0     1129.51     1155.25     16.10 o
   5  11   0       79.10       83.55      2.76 o
   7  11   0      335.33      301.07     14.27 o
   9  11   0      179.29      179.35     10.94 o
  11  11   0       20.50       19.81      5.96 o
 -10  12   0       12.02       12.49      6.14 o
  -8  12   0        3.97        5.18      2.33 o
  -6  12   0       24.41       28.68      2.32 o
  -4  12   0      374.53      408.57      6.45 o
  -2  12   0      801.17      807.42     15.77 o
   0  12   0      178.30      150.49      3.06 o
   2  12   0      801.67      823.46     10.39 o
   4  12   0      374.76      407.40      6.48 o
   6  12   0       24.34       30.44      2.37 o
   8  12   0        3.99        5.32      3.31 o
  10  12   0       11.98       16.09      8.22 o
 -11  13   0        3.78        1.71      5.96 o
  -9  13   0       37.74       44.09      7.58 o
  -7  13   0       77.06       67.32      3.95 o
  -5  13   0      281.78      256.91      5.75 o
  -3  13   0       97.17      110.26      2.87 o
  -1  13   0      804.37      759.73     13.83 o
   1  13   0      803.48      784.22      9.98 o
   3  13   0       96.97      105.56      3.25 o
   5  13   0      280.92      251.87      5.74 o
   7  13   0       77.03       74.55      5.07 o
   9  13   0       37.72       39.05      4.69 o
 -10  14   0       21.48       15.52      6.79 o
  -8  14   0       29.17       30.63      7.28 o
  -6  14   0       17.87       19.42      2.53 o
  -4  14   0        6.53        5.66      1.27 o
  -2  14   0       74.80       73.71      2.79 o
   0  14   0       30.30       27.73      1.56 o
   2  14   0       74.79       70.73      2.34 o
   4  14   0        6.48        4.66      1.40 o
   6  14   0       17.82       15.86      2.76 o
   8  14   0       29.25       32.32      9.25 o
  10  14   0       21.53       33.05      7.63 o
  -9  15   0       11.64       15.21      6.49 o
  -7  15   0       49.71       63.64     11.24 o
  -5  15   0       72.69       66.16      3.05 o
  -3  15   0      106.07      101.86      3.00 o
  -1  15   0     1120.44     1068.43     13.44 o
   1  15   0     1120.61     1090.30     14.05 o
   3  15   0      105.71      101.91      2.99 o
   5  15   0       72.43       66.31      3.16 o
   7  15   0       49.65       58.33      4.88 o
   9  15   0       11.56        9.99      5.61 o
 -10  16   0       13.13       31.73      8.20 o
  -8  16   0       12.17       10.83      5.52 o
  -6  16   0       22.94       19.73      3.57 o
  -4  16   0       19.22       18.59      1.73 o
  -2  16   0      447.76      433.76      6.84 o
   0  16   0      165.21      164.87      3.69 o
   2  16   0      448.19      423.56      6.82 o
   4  16   0       19.14       17.78      1.71 o
   6  16   0       22.92       21.90      3.47 o
   8  16   0       12.18        5.74      5.13 o
  10  16   0       13.17       21.87      7.36 o
  -9  17   0       24.58       36.03      7.80 o
  -7  17   0       55.41       64.47      8.02 o
  -5  17   0       24.65       22.07      2.66 o
  -3  17   0       66.02       59.44      2.52 o
  -1  17   0      454.78      422.34      6.78 o
   1  17   0      454.42      416.54      8.24 o
   3  17   0       66.19       61.91      2.83 o
   5  17   0       24.67       24.96      2.71 o
   7  17   0       55.28       51.76      7.67 o
   9  17   0       24.56       30.51      7.54 o
  -8  18   0        5.15        1.01      5.00 o
  -6  18   0       11.65        7.06      4.69 o
  -4  18   0      124.12      107.12      4.93 o
  -2  18   0      415.71      380.25      6.74 o
   0  18   0      600.69      575.48      9.54 o
   2  18   0      415.94      389.79      6.66 o
   4  18   0      123.81      112.91      3.93 o
   6  18   0       11.69        9.12      5.00 o
   8  18   0        5.16        6.84      5.17 o
  -9  19   0       29.82       38.13      8.55 o
  -7  19   0        3.45       -4.65      4.65 o
  -5  19   0       12.13       14.77      5.08 o
  -3  19   0       40.48       40.23      7.21 o
  -1  19   0      173.16      167.58      4.55 o
   1  19   0      173.13      165.68      4.57 o
   3  19   0       40.58       49.12      3.26 o
   5  19   0       12.17       17.58      5.65 o
   7  19   0        3.45       -3.33      4.34 o
   9  19   0       29.81       27.74      7.85 o
  -8  20   0       30.51       32.74      8.15 o
  -6  20   0       14.54       20.73      6.27 o
  -4  20   0       19.96       20.12      5.35 o
  -2  20   0      233.72      234.17      8.09 o
   0  20   0        5.30        5.15      3.02 o
   2  20   0      233.59      221.37      7.99 o
   4  20   0       19.88       22.35      5.61 o
   6  20   0       14.59       14.24      5.83 o
   8  20   0       30.46       32.92      7.80 o
  -7  21   0       14.21       15.95      6.75 o
  -5  21   0       12.91       13.89      5.79 o
  -3  21   0       16.84       26.96      5.87 o
  -1  21   0        1.75       -1.06      2.70 o
   1  21   0        1.71       -1.11      2.32 o
   3  21   0       16.84       28.45      6.00 o
   5  21   0       12.88        9.34      5.22 o
   7  21   0       14.24       13.89      6.22 o
  -6  22   0        3.38       -2.24      4.56 o
  -4  22   0       74.59       59.48      7.98 o
  -2  22   0       81.86       71.05      8.02 o
   0  22   0        7.90       -1.75      3.90 o
   2  22   0       81.70       82.66      8.68 o
   4  22   0       74.57       69.91      8.46 o
   6  22   0        3.39        0.48      5.30 o
  -7  23   0       34.85       27.52      8.11 o
  -5  23   0       25.56       42.12      7.58 o
  -3  23   0       85.30      104.62      9.73 o
  -1  23   0       79.69       88.40      8.72 o
   1  23   0       79.59       79.37      8.46 o
   3  23   0       85.18       98.00      9.69 o
   5  23   0       25.61       25.86      7.14 o
   7  23   0       34.84       42.65      8.24 o
  -6  24   0       51.75       62.24      9.55 o
  -4  24   0        8.95        5.00      5.92 o
  -2  24   0        8.14        4.08      4.82 o
   0  24   0        5.13       12.10      5.43 o
   2  24   0        8.15        2.54      5.00 o
   4  24   0        8.96       15.38      6.22 o
   6  24   0       51.73       61.80      9.55 o
  -5  25   0        7.14       10.78      6.79 o
  -3  25   0        5.33        2.98      5.70 o
  -1  25   0        8.89       14.95      6.14 o
   1  25   0        8.92       23.32      6.62 o
   3  25   0        5.37        3.37      5.43 o
   5  25   0        7.16        4.95      5.87 o
  -4  26   0       90.79      119.08     11.61 o
  -2  26   0       46.00       50.01      8.37 o
   0  26   0        0.19        7.89      5.57 o
   2  26   0       46.09       47.69      8.24 o
   4  26   0       91.00      106.90     11.31 o
  -1  27   0       18.48        5.17      5.87 o
   1  27   0       18.53       23.76      7.14 o
 -13   1   1        7.98       11.31      4.79 o
 -11   1   1       17.28       26.90      4.49 o
  -9   1   1      129.13      124.70      6.48 o
  -7   1   1      352.73      334.02      5.86 o
  -5   1   1      729.11      795.82     11.16 o
  -3   1   1     2630.83     2534.99     26.96 o
  -1   1   1     1173.38     1132.42     14.59 o
   1   1   1     1345.17     1277.05     11.57 o
   3   1   1     1916.20     1934.56     24.02 o
   5   1   1      157.81      148.15      3.58 o
   7   1   1      143.69      146.31      4.45 o
   9   1   1        1.72       -2.04      2.51 o
  11   1   1       40.12       44.56      9.58 o
 -12   2   1       24.26       29.56      7.14 o
 -10   2   1      223.84      216.37      8.95 o
  -8   2   1      100.99       86.68      3.16 o
  -6   2   1      186.43      213.71      4.09 o
  -4   2   1      861.85      843.76     10.09 o
  -2   2   1     1839.25     1761.27     21.11 o
   0   2   1     7411.23     7220.77     79.07 o
   2   2   1      213.50      186.12      2.85 o
   4   2   1      107.38      100.64      2.71 o
   6   2   1      499.42      506.27      8.55 o
   8   2   1       15.72       13.21      3.35 o
  10   2   1       52.78       55.28      5.17 o
  12   2   1        2.66        0.26      6.36 o
 -13   3   1        7.50        6.53      4.49 o
 -11   3   1       38.12       32.92      4.82 o
  -9   3   1      213.73      209.94      8.31 o
  -7   3   1       88.16       72.88      2.59 o
  -5   3   1      158.45      174.41      3.11 o
  -3   3   1      584.25      587.59      8.10 o
  -1   3   1      950.94      855.48     13.49 o
   1   3   1     6894.84     6773.66     70.83 o
   3   3   1       20.01       21.73      1.12 o
   5   3   1       67.54       61.55      2.44 o
   7   3   1      180.98      179.66      4.83 o
   9   3   1       85.24       75.53      5.50 o
  11   3   1       69.30       71.31      6.32 o
 -12   4   1        2.59        3.21      3.89 o
 -10   4   1       53.63       54.56      5.10 o
  -8   4   1       45.20       44.08      2.43 o
  -6   4   1     1525.11     1514.76     17.76 o
  -4   4   1      762.66      782.87      9.55 o
  -2   4   1     9015.07     8647.89     89.94 o
   0   4   1    18195.13    17399.76    165.83 o
   2   4   1      724.30      720.14      8.57 o
   4   4   1      190.63      191.29      3.59 o
   6   4   1      205.51      211.39      4.90 o
   8   4   1       51.26       50.62      6.14 o
  10   4   1       52.00       55.75      5.38 o
  12   4   1        1.25        0.27      5.85 o
 -11   5   1       21.51       25.05      4.46 o
  -9   5   1       82.64       66.30      5.14 o
  -7   5   1      163.58      161.04      3.89 o
  -5   5   1      384.22      429.33      6.28 o
  -3   5   1     2993.20     2802.10     34.06 o
  -1   5   1     3295.24     3209.67     31.16 o
   1   5   1      250.41      272.35      3.66 o
   3   5   1     3028.54     2980.59     32.35 o
   5   5   1      125.99      138.78      3.27 o
   7   5   1       91.35       94.93      4.24 o
   9   5   1       84.51       76.58      5.61 o
  11   5   1       52.36       63.70      6.60 o
 -12   6   1        2.02       -0.01      3.70 o
 -10   6   1       63.56       58.48      5.24 o
  -8   6   1     1077.40     1072.57     15.86 o
  -6   6   1       30.41       26.28      1.67 o
  -4   6   1      628.20      691.24      9.93 o
  -2   6   1     4579.62     4598.47     54.98 o
   0   6   1     4583.36     4409.91     39.23 o
   2   6   1     1776.08     1807.25     22.21 o
   4   6   1      951.72      914.56     11.44 o
   6   6   1       50.97       48.92      2.24 o
   8   6   1      101.75      106.59      8.50 o
  10   6   1      142.79      154.42      8.23 o
  12   6   1       20.15       23.35      5.19 o
 -11   7   1       10.86       21.02      6.88 o
  -9   7   1      347.91      380.62     11.48 o
  -7   7   1        1.73        1.54      1.11 o
  -5   7   1      602.47      590.19      9.21 o
  -3   7   1      259.55      280.49      4.83 o
  -1   7   1      366.74      350.88      4.28 o
   1   7   1      740.73      784.74     12.08 o
   3   7   1     1909.85     1908.73     21.35 o
   5   7   1       43.14       60.50      2.27 o
   7   7   1      120.72      130.20      4.90 o
   9   7   1      297.97      311.71     15.12 o
  11   7   1       14.69        6.04      3.92 o
 -12   8   1       12.71       16.70      4.77 o
 -10   8   1       63.55       63.06      5.51 o
  -8   8   1      306.47      303.79      8.01 o
  -6   8   1      115.57      107.39      3.50 o
  -4   8   1      961.30      998.50     13.72 o
  -2   8   1      492.59      529.40      6.81 o
   0   8   1       95.15      102.64      1.92 o
   2   8   1      882.55      904.10     12.36 o
   4   8   1       88.89       80.65      3.26 o
   6   8   1      115.89      117.61      3.38 o
   8   8   1       53.05       54.02      6.88 o
  10   8   1       65.69       60.22      7.89 o
 -11   9   1        4.83        5.23      3.77 o
  -9   9   1      103.96      101.09     12.64 o
  -7   9   1      379.22      368.97      8.48 o
  -5   9   1      445.54      441.50      7.57 o
  -3   9   1      274.91      296.17      5.29 o
  -1   9   1     1533.59     1550.84     17.60 o
   1   9   1      381.01      403.29      6.27 o
   3   9   1      114.75      127.41      2.83 o
   5   9   1       16.17       15.49      1.49 o
   7   9   1      199.29      187.67      6.16 o
   9   9   1       58.20       58.34      7.23 o
  11   9   1       19.44       22.35      6.79 o
 -12  10   1        7.61        6.09      6.31 o
 -10  10   1       11.19       15.29      5.94 o
  -8  10   1       25.79       24.26      2.91 o
  -6  10   1      489.11      475.94      8.54 o
  -4  10   1      548.95      534.18      8.50 o
  -2  10   1      232.58      228.76      3.91 o
   0  10   1        2.26        1.91      0.60 o
   2  10   1     1674.75     1760.52     40.26 o
   4  10   1      776.63      814.70     14.09 o
   6  10   1      195.93      181.88      4.96 o
   8  10   1       93.93       92.83      5.88 o
  10  10   1       39.86       38.57      6.71 o
 -11  11   1       22.73       22.81     10.43 o
  -9  11   1      122.20      125.54      6.92 o
  -7  11   1      132.07      129.46      4.35 o
  -5  11   1       36.72       37.28      2.21 o
  -3  11   1       59.11       61.96      2.11 o
  -1  11   1     1557.98     1607.08     18.43 o
   1  11   1       21.01       21.93      1.29 o
   3  11   1      791.51      803.29     11.89 o
   5  11   1      163.84      183.72      4.20 o
   7  11   1      250.01      228.83     13.87 o
   9  11   1       23.49       22.79      4.13 o
  11  11   1        5.82       -1.58      4.78 o
 -10  12   1       23.95       26.78      4.61 o
  -8  12   1      129.73      139.42      6.95 o
  -6  12   1       16.50       16.57      2.03 o
  -4  12   1      561.90      572.10      8.26 o
  -2  12   1      330.26      316.78      5.59 o
   0  12   1      696.42      660.12      7.88 o
   2  12   1      408.06      401.83      6.97 o
   4  12   1      205.72      203.02      4.27 o
   6  12   1       48.79       45.58      3.27 o
   8  12   1       60.70       62.75     12.54 o
  10  12   1       28.71       23.23      6.27 o
 -11  13   1       13.72       11.22      6.09 o
  -9  13   1       15.81       13.83      3.74 o
  -7  13   1       26.91       29.90      2.98 o
  -5  13   1      417.10      387.01      7.38 o
  -3  13   1      342.24      333.19      5.55 o
  -1  13   1      222.91      219.04      4.42 o
   1  13   1      598.31      594.47      8.17 o
   3  13   1      198.27      195.10      4.60 o
   5  13   1      107.96       96.94      3.89 o
   7  13   1        0.38        1.38      2.68 o
   9  13   1       10.90        8.05      3.66 o
 -10  14   1        9.60        9.60      5.92 o
  -8  14   1       32.12       27.19      4.07 o
  -6  14   1      300.35      297.53      8.52 o
  -4  14   1      219.98      207.66      4.39 o
  -2  14   1      224.88      221.30      4.26 o
   0  14   1      145.08      150.17      3.08 o
   2  14   1      177.62      172.95      3.78 o
   4  14   1      129.51      116.17      3.87 o
   6  14   1        6.48       10.89      3.66 o
   8  14   1       13.30       10.30      7.25 o
  10  14   1        1.35        3.29      3.61 o
 -11  15   1       11.45       15.82      7.45 o
  -9  15   1       23.77       28.51      8.42 o
  -7  15   1       98.77       87.08      4.51 o
  -5  15   1       62.10       59.61      2.63 o
  -3  15   1      129.35      121.50      3.33 o
  -1  15   1       87.72       84.71      2.67 o
   1  15   1      218.51      206.24      4.21 o
   3  15   1       68.44       77.65      3.18 o
   5  15   1      119.01      117.96      4.81 o
   7  15   1       20.11       22.16      3.93 o
   9  15   1       16.66       23.67      7.65 o
 -10  16   1        3.42        3.99      5.96 o
  -8  16   1      136.09      154.64      7.66 o
  -6  16   1        2.78       -1.55      1.85 o
  -4  16   1      205.61      196.95      4.50 o
  -2  16   1      353.03      344.85      5.99 o
   0  16   1      210.05      224.50      4.56 o
   2  16   1      107.38      100.97      3.16 o
   4  16   1       16.66       11.41      1.96 o
   6  16   1      132.45      152.95      7.10 o
   8  16   1       81.86       86.33      6.33 o
  10  16   1        8.16        6.79      6.18 o
  -9  17   1       23.16       25.68      7.28 o
  -7  17   1       54.01       60.27      5.11 o
  -5  17   1      209.89      206.83     10.75 o
  -3  17   1      205.95      213.00      4.68 o
  -1  17   1      889.71      833.57     11.33 o
   1  17   1      630.00      609.18      9.10 o
   3  17   1      115.65      123.14      3.62 o
   5  17   1       49.65       61.27      4.88 o
   7  17   1        2.27       -1.60      2.70 o
   9  17   1       53.62       46.50      8.85 o
 -10  18   1        0.39        7.85      6.40 o
  -8  18   1       94.14      110.63     10.30 o
  -6  18   1        7.14        6.01      3.17 o
  -4  18   1       75.79       66.75      3.78 o
  -2  18   1      273.86      256.93      6.36 o
   0  18   1      180.73      185.93      4.82 o
   2  18   1      153.35      141.44      4.98 o
   4  18   1       79.70       94.07      4.40 o
   6  18   1       98.51      104.56      7.69 o
   8  18   1       82.16       97.52     10.34 o
  -9  19   1       30.97       54.39      9.47 o
  -7  19   1       86.72       98.09      9.60 o
  -5  19   1       72.36       76.39      5.26 o
  -3  19   1       36.79       44.77      3.32 o
  -1  19   1      133.54      135.12      4.29 o
   1  19   1       12.03       13.53      2.01 o
   3  19   1      212.45      202.04      6.62 o
   5  19   1        5.35       -0.01      3.02 o
   7  19   1        4.45        0.88      5.17 o
  -8  20   1        0.07       -1.14      5.26 o
  -6  20   1       36.91       46.15      7.19 o
  -4  20   1       10.71       13.15      3.37 o
  -2  20   1      376.35      358.66      8.69 o
   0  20   1       71.80       64.75      3.65 o
   2  20   1      216.68      215.22      9.26 o
   4  20   1       22.56       27.16      4.13 o
   6  20   1       27.30       18.15      6.27 o
   8  20   1       49.20       45.54      8.50 o
  -7  21   1       39.39       56.19      8.37 o
  -5  21   1        9.44        8.06      4.91 o
  -3  21   1       17.16       14.24      4.91 o
  -1  21   1      169.41      179.90      7.68 o
   1  21   1       16.77       13.41      3.25 o
   3  21   1      100.15       79.33      8.42 o
   5  21   1        2.22       -1.75      5.13 o
   7  21   1       12.08        7.28      5.87 o
  -8  22   1        5.66        7.19      6.57 o
  -6  22   1        0.35       -0.09      4.91 o
  -4  22   1       16.85       28.49      6.44 o
  -2  22   1      144.66      154.37     10.96 o
   0  22   1       94.52       97.61      8.63 o
   2  22   1       25.16       20.47      5.96 o
   4  22   1       58.55       62.37      8.59 o
   6  22   1        6.84       11.57      6.05 o
  -7  23   1       30.50       37.25      7.93 o
  -5  23   1        3.15        3.02      4.82 o
  -3  23   1       55.49       40.19      7.23 o
  -1  23   1       23.25       21.04      5.96 o
   1  23   1       76.28       88.97      8.99 o
   3  23   1      127.04      134.12     11.48 o
   5  23   1       16.98       23.58      7.32 o
  -6  24   1       14.30        8.59      5.92 o
  -4  24   1       49.37       51.54      8.20 o
  -2  24   1       20.52       24.41      6.36 o
   0  24   1       14.96       14.11      5.57 o
   2  24   1       39.92       38.09      7.58 o
   4  24   1       31.23       37.96      7.85 o
  -5  25   1        0.43       -2.50      5.22 o
  -3  25   1       11.30       21.74      6.88 o
  -1  25   1       23.11       20.34      6.40 o
   1  25   1       55.29       72.98      9.07 o
   3  25   1       40.99       26.17      7.58 o
  -4  26   1        7.37       17.53      6.97 o
  -2  26   1       13.37       14.95      6.79 o
   0  26   1       38.97       49.75      8.15 o
   2  26   1       23.33       39.01      8.33 o
  -3  27   1        2.45       11.44      6.44 o
  -1  27   1        2.98       -1.80      4.91 o
   1  27   1       20.84       23.49      7.23 o
 -12   0   2       27.77       30.55      7.14 o
 -10   0   2      437.73      444.25     18.32 o
  -8   0   2      316.91      302.62      7.35 o
  -6   0   2      978.44     1033.70     16.33 o
  -4   0   2     4930.83     4876.02     65.91 o
  -2   0   2     9127.49     9111.52    129.78 o
   0   0   2    15084.22    14807.92    175.31 o
   2   0   2      333.72      347.23      5.99 o
   4   0   2      722.06      776.72     12.71 o
   6   0   2      540.40      555.69     13.39 o
   8   0   2       17.34       18.50      4.95 o
  10   0   2       17.15       15.87      5.96 o
 -13   1   2        4.27        3.32      4.26 o
 -11   1   2       54.41       45.15      6.03 o
  -9   1   2       81.25       74.56      3.52 o
  -7   1   2      374.26      355.78      6.61 o
  -5   1   2     1283.60     1489.30     15.36 o
  -3   1   2     2117.30     2086.84     20.37 o
  -1   1   2      364.01      365.89      4.79 o
   1   1   2    44196.46    43082.59    408.68 o
   3   1   2      466.25      494.49      7.39 o
   5   1   2      169.08      174.09      3.74 o
   7   1   2      271.12      287.80      6.60 o
   9   1   2        0.35        3.44      4.32 o
  11   1   2       14.93       10.45      4.17 o
 -12   2   2        7.66       12.12      4.30 o
 -10   2   2      245.63      240.37      9.22 o
  -8   2   2      235.11      229.82      5.49 o
  -6   2   2     1007.14     1078.62     14.04 o
  -4   2   2     1551.34     1566.48     15.77 o
  -2   2   2     9551.94     9279.21    106.19 o
   0   2   2     8137.75     8267.27     87.80 o
   2   2   2      186.52      179.79      2.91 o
   4   2   2      220.96      226.26      5.69 o
   6   2   2      517.08      523.86      8.12 o
   8   2   2       98.68       95.83      5.98 o
  10   2   2        0.36       -1.43      3.08 o
 -13   3   2        7.95       11.64      4.81 o
 -11   3   2       38.18       33.66      4.68 o
  -9   3   2      271.28      267.21      9.19 o
  -7   3   2      258.74      242.97      4.76 o
  -5   3   2     1023.92     1048.73     12.46 o
  -3   3   2     2131.17     2060.44     22.24 o
  -1   3   2    14094.54    13098.22    310.00 o
   1   3   2     9567.33     9597.86     91.09 o
   3   3   2     3444.24     3590.28     38.42 o
   5   3   2      139.27      149.78      3.86 o
   7   3   2      262.47      244.08      6.02 o
   9   3   2        3.07        0.13      4.80 o
  11   3   2        0.50       -3.10      3.32 o
 -12   4   2        0.71       -5.37      5.37 o
 -10   4   2        6.22        2.96      3.19 o
  -8   4   2      216.51      220.30      4.39 o
  -6   4   2      112.34      117.58      2.97 o
  -4   4   2     3485.39     3666.68     43.57 o
  -2   4   2     3187.07     3299.29     54.47 o
   0   4   2      793.83      770.52      9.78 o
   2   4   2      261.41      286.58      4.10 o
   4   4   2      452.22      500.59      8.88 o
   6   4   2      381.63      383.46      7.33 o
   8   4   2      253.00      235.41      8.99 o
  10   4   2       11.51        7.58      3.79 o
 -13   5   2        2.01        7.66      4.37 o
 -11   5   2       45.85       38.34      5.19 o
  -9   5   2      333.25      316.98     10.24 o
  -7   5   2      270.03      266.20      4.63 o
  -5   5   2      145.84      145.57      3.71 o
  -3   5   2     3299.85     3413.93     55.04 o
  -1   5   2     2431.95     2289.85     22.85 o
   1   5   2     1525.37     1637.39     18.08 o
   3   5   2      145.94      147.99      2.98 o
   5   5   2      475.47      453.38      7.09 o
   7   5   2      181.71      197.86      7.66 o
   9   5   2       51.32       46.98      4.94 o
  11   5   2        8.15        5.24      3.83 o
 -12   6   2       20.88       15.50      4.39 o
 -10   6   2       76.36       70.22      5.53 o
  -8   6   2      189.26      185.58      4.55 o
  -6   6   2      587.78      572.58      8.08 o
  -4   6   2       41.76       52.57      1.97 o
  -2   6   2      328.71      312.21     11.28 o
   0   6   2     1072.00     1102.33     11.24 o
   2   6   2     1906.80     1933.27     21.31 o
   4   6   2      291.69      296.46      4.98 o
   6   6   2      428.22      424.18      7.09 o
   8   6   2       24.74        9.16      4.47 o
  10   6   2       40.85       44.08      6.11 o
 -13   7   2        1.87       -2.68      4.19 o
 -11   7   2       16.56       12.12      4.71 o
  -9   7   2      180.33      166.94      7.55 o
  -7   7   2     1078.64     1067.06     12.55 o
  -5   7   2      647.01      635.32      9.58 o
  -3   7   2      511.90      517.42      7.53 o
  -1   7   2     3453.15     3403.25     30.60 o
   1   7   2      855.16      919.69     10.77 o
   3   7   2       54.17       52.81      1.84 o
   5   7   2      296.86      281.10      5.18 o
   7   7   2      494.41      477.35     13.33 o
   9   7   2       82.33       73.68      8.06 o
  11   7   2       11.35        9.34      4.32 o
 -12   8   2        6.47        8.50      9.71 o
 -10   8   2      139.36      133.94      9.66 o
  -8   8   2      368.02      386.00      6.98 o
  -6   8   2      508.76      545.01      8.98 o
  -4   8   2      217.48      254.61      4.77 o
  -2   8   2     2805.77     2832.33     27.88 o
   0   8   2      172.82      167.22      2.52 o
   2   8   2     1076.98     1138.23     15.10 o
   4   8   2      259.00      264.16      5.42 o
   6   8   2      463.43      458.06      8.71 o
   8   8   2       33.45       40.50      6.27 o
  10   8   2       77.26       79.83      6.61 o
 -11   9   2        2.31        4.23      5.41 o
  -9   9   2       56.99       48.61      4.89 o
  -7   9   2      577.55      572.38      9.83 o
  -5   9   2       26.52       26.60      1.81 o
  -3   9   2       35.47       35.00      2.61 o
  -1   9   2     1012.31     1105.30     10.89 o
   1   9   2      107.31       99.02      2.57 o
   3   9   2      448.65      466.46      7.70 o
   5   9   2       79.45       82.29      3.28 o
   7   9   2       31.64       27.78      7.17 o
   9   9   2       71.08       84.11      8.77 o
  11   9   2       14.44       14.58      4.48 o
 -12  10   2        7.43       14.08      7.17 o
 -10  10   2       58.68       49.23      5.14 o
  -8  10   2      509.56      511.05     12.07 o
  -6  10   2      187.32      181.30      4.68 o
  -4  10   2      218.10      259.58      5.13 o
  -2  10   2     2905.82     2979.05     32.75 o
   0  10   2      683.59      693.29      7.94 o
   2  10   2      224.46      233.69      4.65 o
   4  10   2      192.75      188.03      4.61 o
   6  10   2      120.91      138.04      5.24 o
   8  10   2       81.00       84.44      5.84 o
  10  10   2       45.30       38.31      7.01 o
 -11  11   2       22.40       21.56      4.60 o
  -9  11   2       11.10       19.69      4.91 o
  -7  11   2      110.93       90.30      3.74 o
  -5  11   2      484.66      456.16      7.99 o
  -3  11   2      418.11      381.23      5.82 o
  -1  11   2      190.45      217.69      3.43 o
   1  11   2      374.49      388.34      6.50 o
   3  11   2      511.87      531.13      8.79 o
   5  11   2      674.60      644.26     10.88 o
   7  11   2       77.92       72.60      5.23 o
   9  11   2      118.78      131.09     10.74 o
 -12  12   2        2.10       -0.64      4.12 o
 -10  12   2       17.28       13.19      9.58 o
  -8  12   2      139.62      120.27     11.94 o
  -6  12   2     1264.14     1300.18     18.33 o
  -4  12   2       68.67       85.90      2.93 o
  -2  12   2       35.09       33.53      2.74 o
   0  12   2      921.33      860.47      9.86 o
   2  12   2       93.93       97.89      3.10 o
   4  12   2       82.14       79.12      3.19 o
   6  12   2      131.08      133.58      6.03 o
   8  12   2        4.96        2.10      3.11 o
  10  12   2       42.57       57.07      8.24 o
 -11  13   2        6.79        8.73      5.50 o
  -9  13   2        4.85       -1.51      2.90 o
  -7  13   2      295.19      293.89      7.90 o
  -5  13   2      200.26      191.42      5.18 o
  -3  13   2      144.99      128.84      3.17 o
  -1  13   2      927.48      908.90     11.56 o
   1  13   2      205.92      193.99      3.90 o
   3  13   2       47.97       53.61      3.47 o
   5  13   2       10.71        8.68      2.26 o
   7  13   2       36.71       33.71      4.35 o
   9  13   2        8.70       10.24      3.94 o
 -10  14   2        9.70       16.17      6.16 o
  -8  14   2       29.73       28.28      4.04 o
  -6  14   2       54.18       47.64      3.02 o
  -4  14   2      134.21      124.11      3.41 o
  -2  14   2      502.54      491.70      7.35 o
   0  14   2      307.35      297.22      4.63 o
   2  14   2      294.52      301.80      6.06 o
   4  14   2       62.36       64.46      3.11 o
   6  14   2      178.54      191.50      8.46 o
   8  14   2       68.80       60.95      5.64 o
  10  14   2       35.41       40.54      7.71 o
 -11  15   2        1.44        1.93      6.27 o
  -9  15   2       28.70       37.18      7.98 o
  -7  15   2      183.84      189.70     12.64 o
  -5  15   2        7.66        6.32      1.50 o
  -3  15   2       50.88       46.53      2.21 o
  -1  15   2     1846.23     1780.16     20.88 o
   1  15   2      216.89      221.97      6.51 o
   3  15   2      101.37       96.69      3.62 o
   5  15   2       27.21       23.16      2.84 o
   7  15   2       20.14       21.70      4.08 o
   9  15   2       55.51       59.41      6.12 o
 -10  16   2        0.22        5.92      5.70 o
  -8  16   2        4.48        5.52      3.22 o
  -6  16   2       14.04       10.12      2.49 o
  -4  16   2      353.62      330.20      6.13 o
  -2  16   2      146.90      148.69      3.74 o
   0  16   2       15.82       12.67      1.86 o
   2  16   2      604.83      597.66      9.05 o
   4  16   2      214.59      204.19      6.35 o
   6  16   2       20.43       14.99      3.62 o
   8  16   2       65.48       60.42      6.05 o
  -9  17   2       17.94       21.07      4.53 o
  -7  17   2       30.96       23.31      3.83 o
  -5  17   2       14.56       10.35      2.40 o
  -3  17   2       18.09       17.12      1.82 o
  -1  17   2      398.16      381.12      6.53 o
   1  17   2      107.66      119.95      3.50 o
   3  17   2      107.69      103.03      3.89 o
   5  17   2       46.47       36.67      4.33 o
   7  17   2        5.58        5.51      3.44 o
   9  17   2        2.16       -5.00      5.00 o
 -10  18   2        5.68        6.97      6.31 o
  -8  18   2       61.05       84.27      6.26 o
  -6  18   2       40.48       50.01      4.63 o
  -4  18   2       33.71       29.41      7.76 o
  -2  18   2      434.67      388.44      6.85 o
   0  18   2      359.14      374.11      7.86 o
   2  18   2      184.67      176.23      5.08 o
   4  18   2        0.10       -1.74      2.70 o
   6  18   2        8.09       10.48      5.19 o
   8  18   2        5.90        7.23      3.89 o
  -9  19   2        1.19       -1.31      5.35 o
  -7  19   2        2.23        2.45      4.14 o
  -5  19   2      123.47      125.37      9.36 o
  -3  19   2      253.59      230.31      7.19 o
  -1  19   2       54.74       53.71      2.93 o
   1  19   2       62.19       66.57      3.22 o
   3  19   2      191.85      183.60      6.23 o
   5  19   2       36.50       27.41      4.17 o
   7  19   2       14.77       17.10      4.26 o
  -8  20   2       21.49       27.61      6.79 o
  -6  20   2       15.30        7.06      5.74 o
  -4  20   2       97.10       97.30      5.93 o
  -2  20   2       56.96       65.72      3.91 o
   0  20   2       19.91       18.03      2.53 o
   2  20   2       78.77       80.62      5.15 o
   4  20   2        8.87       10.04      3.39 o
   6  20   2        2.10        0.57      5.00 o
  -7  21   2       39.41       50.84      8.02 o
  -5  21   2       95.84      108.71      6.62 o
  -3  21   2      179.80      197.52      8.74 o
  -1  21   2       24.87       21.72      2.85 o
   1  21   2        3.95        3.60      3.55 o
   3  21   2      137.88      134.80      7.08 o
   5  21   2        0.91       -0.96      5.52 o
   7  21   2       22.50       24.59      7.93 o
  -8  22   2        8.59       11.97      6.40 o
  -6  22   2       44.97       48.12      7.67 o
  -4  22   2       85.77       92.96      9.07 o
  -2  22   2        7.64        9.92      4.16 o
   0  22   2       10.29       13.24      3.22 o
   2  22   2       35.49       47.37      4.66 o
   4  22   2       26.48       25.64      6.84 o
   6  22   2       16.99       30.37      7.98 o
  -7  23   2        2.90        8.15      6.14 o
  -5  23   2       10.52        9.91      5.65 o
  -3  23   2       15.66       16.57      6.00 o
  -1  23   2       26.29       24.02      5.92 o
   1  23   2       10.55       17.31      5.52 o
   3  23   2       42.33       28.84      6.93 o
   5  23   2       19.48       25.73      7.58 o
  -6  24   2       27.06       28.49      7.54 o
  -4  24   2       42.35       43.79      7.76 o
  -2  24   2        2.55       -4.21      4.21 o
   0  24   2       18.82       25.03      6.27 o
   2  24   2       19.22       31.34      6.84 o
   4  24   2       13.04       18.93      6.62 o
  -5  25   2       65.98       63.46      9.07 o
  -3  25   2       34.64       56.63      8.15 o
  -1  25   2       12.00       14.29      5.87 o
   1  25   2        4.59        1.45      4.91 o
   3  25   2        0.37       -4.82      4.82 o
  -4  26   2        5.98        7.14      5.87 o
  -2  26   2        7.24       10.83      6.18 o
   0  26   2        8.88       14.33      6.36 o
   2  26   2        9.98        5.26      6.05 o
  -1  27   2       11.03       13.72      6.53 o
   1  27   2       24.38       40.72      8.20 o
 -13   1   3        0.18       -0.09      3.96 o
 -11   1   3        1.42       -0.04      3.07 o
  -9   1   3       64.45       53.94      5.78 o
  -7   1   3        6.91        7.96      1.13 o
  -5   1   3     1592.86     1509.57     15.58 o
  -3   1   3     2133.00     2241.61     20.14 o
  -1   1   3     4200.94     4217.39     50.26 o
   1   1   3     4488.88     4603.71     44.24 o
   3   1   3      937.97     1028.54     12.39 o
   5   1   3       17.90       19.18      1.60 o
   7   1   3       67.44       73.83      4.08 o
   9   1   3        3.45        5.18      3.30 o
  11   1   3        0.80        3.33      3.65 o
 -12   2   3        4.16        0.57      3.52 o
 -10   2   3       97.07       82.56      5.67 o
  -8   2   3      174.30      177.62      4.19 o
  -6   2   3      779.44      765.03      9.94 o
  -4   2   3     3261.81     3361.24     32.39 o
  -2   2   3     1335.42     1352.47     14.76 o
   0   2   3     2015.45     2108.64     25.37 o
   2   2   3     1703.82     1844.94     23.38 o
   4   2   3      112.24      127.67      3.49 o
   6   2   3       51.86       44.57      2.72 o
   8   2   3       59.90       57.14      5.13 o
  10   2   3        8.22       13.89      4.84 o
 -13   3   3       12.21       12.85      4.80 o
 -11   3   3        2.83        4.67      3.36 o
  -9   3   3       50.19       49.32      3.01 o
  -7   3   3        7.25        3.72      0.97 o
  -5   3   3     1718.06     1823.93     18.60 o
  -3   3   3      129.06      122.17      2.13 o
  -1   3   3     1941.75     1905.22     47.20 o
   1   3   3     7509.38     7940.49     75.39 o
   3   3   3      110.25      104.60      2.80 o
   5   3   3       45.50       44.53      2.26 o
   7   3   3       19.52       20.38      2.84 o
   9   3   3       13.75       11.16      3.73 o
  11   3   3        1.82       -0.10      6.25 o
 -12   4   3       14.01       23.31      4.66 o
 -10   4   3      209.48      197.32      8.26 o
  -8   4   3      497.52      523.42     11.38 o
  -6   4   3      283.60      288.81      4.86 o
  -4   4   3      449.74      494.86      6.41 o
  -2   4   3     1167.49     1141.95     14.09 o
   0   4   3      510.51      584.11      7.73 o
   2   4   3       46.87       42.97      1.75 o
   4   4   3       74.08       72.06      3.16 o
   6   4   3      116.81      116.13      4.02 o
   8   4   3       12.24       11.46      5.33 o
  10   4   3       38.40       34.22      5.15 o
 -13   5   3       33.45       38.07      5.84 o
 -11   5   3       26.52       22.05      4.24 o
  -9   5   3      116.97      109.52      6.09 o
  -7   5   3     1285.89     1217.26     13.75 o
  -5   5   3      150.92      161.95      3.62 o
  -3   5   3      235.46      242.86      3.49 o
  -1   5   3     2058.90     2032.27     35.47 o
   1   5   3     1673.76     1784.51     19.60 o
   3   5   3       88.45       95.50      3.01 o
   5   5   3      112.35      112.22      4.26 o
   7   5   3      251.42      264.18      7.63 o
   9   5   3       18.91       22.40      4.39 o
  11   5   3        5.87        7.19      4.15 o
 -12   6   3        1.63       -1.31      3.52 o
 -10   6   3       15.52       10.19      7.36 o
  -8   6   3      483.69      483.31      8.88 o
  -6   6   3      196.67      191.66      6.14 o
  -4   6   3      316.73      336.56      7.49 o
  -2   6   3     2058.01     2108.28     22.86 o
   0   6   3     2333.59     2338.39     23.11 o
   2   6   3      135.79      142.09      3.19 o
   4   6   3      836.97      809.48     12.13 o
   6   6   3      127.43      137.89      8.72 o
   8   6   3       77.72       66.84      5.43 o
  10   6   3       75.93       82.91      6.79 o
 -13   7   3       27.43       29.66      5.45 o
 -11   7   3        7.29        7.30      4.19 o
  -9   7   3      170.86      183.56      9.51 o
  -7   7   3      637.67      624.84     10.26 o
  -5   7   3      186.84      186.55      4.50 o
  -3   7   3     1796.69     1929.54     27.79 o
  -1   7   3      408.34      375.07      4.28 o
   1   7   3       48.90       44.33      1.46 o
   3   7   3      990.85     1028.90     14.33 o
   5   7   3      548.36      568.50      9.76 o
   7   7   3        4.22        5.57      4.25 o
   9   7   3       46.04       58.49      8.00 o
 -12   8   3       10.96       14.04      4.38 o
 -10   8   3       11.65       11.29      3.58 o
  -8   8   3      415.32      407.04      8.48 o
  -6   8   3      471.01      491.80      8.36 o
  -4   8   3       77.00       90.55      2.58 o
  -2   8   3     1425.07     1427.05     23.01 o
   0   8   3      788.68      842.72      8.97 o
   2   8   3      121.15      127.17      3.13 o
   4   8   3       54.74       46.98      3.15 o
   6   8   3       71.43       69.87      4.98 o
   8   8   3       44.41       43.57      6.71 o
  10   8   3       28.68       27.85      6.09 o
 -11   9   3       10.46       10.88      3.84 o
  -9   9   3      265.66      273.13      9.67 o
  -7   9   3      174.51      175.64      4.81 o
  -5   9   3       81.80       81.78      2.79 o
  -3   9   3     1703.72     1762.25     21.85 o
  -1   9   3     2495.16     2503.34     23.00 o
   1   9   3       79.15       98.84      2.29 o
   3   9   3      848.29      878.57     12.94 o
   5   9   3      444.85      468.36      8.75 o
   7   9   3       87.75       87.57      7.89 o
   9   9   3       23.20       25.64      6.44 o
 -12  10   3       35.67       52.42      7.76 o
 -10  10   3        9.76        8.24      3.50 o
  -8  10   3      113.95      122.11      5.01 o
  -6  10   3      913.85      849.01     13.03 o
  -4  10   3      235.86      231.89      6.19 o
  -2  10   3      220.50      237.31      4.63 o
   0  10   3     2046.26     2172.26     21.89 o
   2  10   3       11.99        8.97      1.29 o
   4  10   3      711.04      711.41     11.53 o
   6  10   3      142.86      146.50      5.58 o
   8  10   3       12.99        7.23      4.69 o
  10  10   3       17.33       22.88      4.71 o
 -11  11   3       39.34       45.49      5.59 o
  -9  11   3       13.90       23.85      3.95 o
  -7  11   3      758.13      731.49     13.04 o
  -5  11   3       34.56       27.22      2.49 o
  -3  11   3      153.26      155.76      4.41 o
  -1  11   3      477.21      489.30      5.61 o
   1  11   3      250.29      278.16      5.22 o
   3  11   3       62.61       59.42      2.64 o
   5  11   3      168.83      178.70      5.83 o
   7  11   3       11.35        4.26      3.16 o
   9  11   3       29.56       31.34      7.01 o
 -12  12   3        3.34        8.04      4.45 o
 -10  12   3        2.21       -0.23      3.73 o
  -8  12   3      199.29      222.65      8.46 o
  -6  12   3      102.48      105.29      4.99 o
  -4  12   3      207.39      201.83      4.07 o
  -2  12   3       86.11       83.41      2.39 o
   0  12   3       22.81       17.32      1.15 o
   2  12   3      139.30      138.82      3.75 o
   4  12   3       35.34       40.94      3.02 o
   6  12   3       22.73       29.86      3.18 o
   8  12   3       79.89       68.64      7.25 o
 -11  13   3       35.34       41.13     10.56 o
  -9  13   3       12.84       17.36      3.77 o
  -7  13   3      489.72      458.13     10.16 o
  -5  13   3      415.83      384.80     13.05 o
  -3  13   3      108.91       95.81      2.76 o
  -1  13   3      371.91      352.81      5.09 o
   1  13   3      205.90      202.01      4.55 o
   3  13   3       34.17       43.17      2.51 o
   5  13   3      245.85      234.87      6.98 o
   7  13   3       53.05       53.88      5.24 o
   9  13   3       23.39       28.84      7.19 o
 -10  14   3       36.49       40.41      5.11 o
  -8  14   3       55.40       59.01      6.51 o
  -6  14   3       36.90       33.87      2.76 o
  -4  14   3      404.33      397.64      6.63 o
  -2  14   3       59.91       55.98      2.18 o
   0  14   3        5.52        7.13      1.09 o
   2  14   3      182.42      179.88      4.59 o
   4  14   3        1.12        0.91      1.76 o
   6  14   3        1.10        1.89      2.97 o
   8  14   3       15.19       23.37      6.33 o
 -11  15   3       21.13       17.48      4.74 o
  -9  15   3       66.17       61.70      5.59 o
  -7  15   3       29.68       25.24      3.75 o
  -5  15   3      503.65      523.99      9.33 o
  -3  15   3      344.67      366.00      6.73 o
  -1  15   3      833.07      756.44     12.83 o
   1  15   3      126.55      120.49      3.34 o
   3  15   3       38.54       37.23      2.98 o
   5  15   3        1.94       -0.11      1.98 o
   7  15   3       41.38       48.33      5.17 o
   9  15   3        3.33        5.39      4.02 o
 -10  16   3       19.09       15.09      4.38 o
  -8  16   3       19.79       19.69      3.99 o
  -6  16   3       74.70       68.60      4.86 o
  -4  16   3      674.79      664.09     10.91 o
  -2  16   3      617.35      624.42     10.74 o
   0  16   3      110.33       97.90      3.13 o
   2  16   3      575.91      555.27     11.09 o
   4  16   3       62.76       62.42      3.83 o
   6  16   3       46.64       43.74      4.90 o
   8  16   3       13.61       22.52      4.90 o
  -9  17   3        3.79        1.92      3.45 o
  -7  17   3      111.43      110.64      6.45 o
  -5  17   3      239.95      219.64      6.52 o
  -3  17   3     1244.16     1180.66     17.02 o
  -1  17   3      375.19      379.17      6.62 o
   1  17   3       28.63       28.01      2.26 o
   3  17   3       44.99       50.01      3.50 o
   5  17   3       19.90       22.31      8.88 o
   7  17   3       64.63       69.57      6.12 o
 -10  18   3       27.60       41.42      8.33 o
  -8  18   3        9.99       13.97      4.04 o
  -6  18   3       10.77        9.47      3.15 o
  -4  18   3      137.53      141.11      5.17 o
  -2  18   3      163.12      160.15      4.60 o
   0  18   3      130.34      137.49      4.27 o
   2  18   3       22.98       20.73      2.66 o
   4  18   3       15.89       18.44      5.52 o
   6  18   3       24.69       28.24      4.57 o
   8  18   3       24.34       28.63      5.20 o
  -9  19   3        0.13        3.29      5.13 o
  -7  19   3       26.45       27.86      4.25 o
  -5  19   3       15.62       21.25      4.38 o
  -3  19   3       23.24       17.95      4.03 o
  -1  19   3      254.12      246.91      6.71 o
   1  19   3      120.80      117.36      5.44 o
   3  19   3      127.92      140.66      5.59 o
   5  19   3       20.94       10.53      3.78 o
   7  19   3        1.80        0.07      3.68 o
  -8  20   3      147.23      213.86      9.56 o
  -6  20   3       46.80       44.13      5.83 o
  -4  20   3       39.88       46.02      5.28 o
  -2  20   3        3.99        1.03      2.55 o
   0  20   3       37.10       42.28      6.27 o
   2  20   3       86.87       91.90      4.60 o
   4  20   3      107.29      127.12      9.53 o
   6  20   3       13.09        9.19      4.10 o
  -9  21   3       15.85       24.37      7.76 o
  -7  21   3       25.17       40.89      7.49 o
  -5  21   3       59.14       69.23      5.36 o
  -3  21   3       36.56       42.15      4.25 o
  -1  21   3       39.72       40.90      5.90 o
   1  21   3       24.47       23.23      2.92 o
   3  21   3       80.81       69.15     14.35 o
   5  21   3        1.29       -3.73      7.71 o
  -8  22   3       20.25       28.23      7.36 o
  -6  22   3      118.57      132.72     10.78 o
  -4  22   3        1.46        1.02      2.80 o
  -2  22   3        7.24        4.76      5.26 o
   0  22   3        5.98        8.26      3.13 o
   2  22   3       21.64       20.28      7.12 o
   4  22   3       24.39       17.51      4.11 o
   6  22   3       13.04       -5.87      5.87 o
  -7  23   3       19.13       26.78      7.41 o
  -5  23   3        8.82       12.97      5.92 o
  -3  23   3        7.18        5.40      3.19 o
  -1  23   3        5.84        9.64      3.94 o
   1  23   3       38.41       38.72      4.52 o
   3  23   3        2.40        0.31      5.00 o
   5  23   3       21.14       10.65      6.57 o
  -6  24   3       35.86       34.10      7.45 o
  -4  24   3       26.95       30.11      6.75 o
  -2  24   3       35.74       31.95      6.49 o
   0  24   3       19.59       40.24      6.75 o
   2  24   3       19.42       26.25      6.62 o
   4  24   3       51.17       53.73      8.94 o
  -5  25   3       13.29        9.51      6.22 o
  -3  25   3        5.72       -3.24      5.13 o
  -1  25   3       10.89       21.65      6.14 o
   1  25   3       39.07       35.15      7.28 o
   3  25   3       11.76       10.69      6.49 o
  -4  26   3        7.35        6.00      5.70 o
  -2  26   3        3.76        4.56      5.39 o
   0  26   3        1.21        4.73      5.30 o
   2  26   3       11.50        6.62      6.27 o
 -12   0   4       77.82       80.51      9.29 o
 -10   0   4      377.76      329.46     15.21 o
  -8   0   4       57.10       52.73      3.09 o
  -6   0   4      670.45      725.01     12.02 o
  -4   0   4      833.54      923.45     13.75 o
  -2   0   4     3110.58     3034.10    101.99 o
   0   0   4      865.36      914.03     13.40 o
   2   0   4     2631.02     2702.31     47.32 o
   4   0   4      192.33      186.38      6.38 o
   6   0   4       67.55       60.39      5.52 o
   8   0   4       36.40       39.67      6.62 o
  10   0   4        0.06       -4.51      4.51 o
 -13   1   4       24.28       22.17      6.31 o
 -11   1   4       12.33       22.51     11.88 o
  -9   1   4      411.98      398.64      7.98 o
  -7   1   4      438.74      453.57      7.18 o
  -5   1   4     2021.74     2165.94     23.81 o
  -3   1   4     1996.04     2015.67     18.41 o
  -1   1   4      554.75      610.16      7.94 o
   1   1   4     2640.59     2749.50     30.16 o
   3   1   4      216.28      220.20      5.50 o
   5   1   4        7.56        5.63      1.58 o
   7   1   4      246.78      256.54      9.44 o
   9   1   4       15.50       11.56      5.87 o
 -12   2   4       17.62       17.61      5.83 o
 -10   2   4      100.30       88.81      5.76 o
  -8   2   4      275.95      270.31      4.82 o
  -6   2   4       46.68       46.86      1.87 o
  -4   2   4      305.14      297.31      3.89 o
  -2   2   4     2781.94     2928.11     34.94 o
   0   2   4      274.98      299.98      3.94 o
   2   2   4     3861.12     3802.93     46.02 o
   4   2   4       70.99       77.86      2.91 o
   6   2   4        5.07        5.50      1.81 o
   8   2   4        7.28       11.05      3.53 o
  10   2   4        1.48       -3.40      3.40 o
 -13   3   4        2.89       -0.31      3.99 o
 -11   3   4       11.93       13.64      3.79 o
  -9   3   4      618.23      532.64     22.92 o
  -7   3   4      799.97      746.00     10.10 o
  -5   3   4      370.94      435.41      6.09 o
  -3   3   4     3276.84     3419.31     33.03 o
  -1   3   4     2932.20     2896.81     49.11 o
   1   3   4     1632.52     1704.40     21.05 o
   3   3   4      302.03      319.10      5.89 o
   5   3   4      100.18       89.15      3.44 o
   7   3   4       28.14       26.10      3.92 o
   9   3   4       16.13       12.38      4.15 o
 -12   4   4        2.12        4.15      3.63 o
 -10   4   4       31.97       28.86      4.03 o
  -8   4   4        0.55        0.18      1.87 o
  -6   4   4      903.60      871.70     11.07 o
  -4   4   4     1180.35     1211.74     13.87 o
  -2   4   4     1690.38     1849.95     45.71 o
   0   4   4     1109.95     1117.87     14.16 o
   2   4   4     2170.01     2137.54     30.59 o
   4   4   4      217.93      235.27      5.99 o
   6   4   4       45.61       45.35      3.36 o
   8   4   4       53.85       60.71      5.49 o
  10   4   4       10.64       12.82      4.45 o
 -13   5   4        2.49       -0.74      9.45 o
 -11   5   4       12.81        8.57      3.52 o
  -9   5   4      172.10      153.95      5.55 o
  -7   5   4      706.80      727.09     10.00 o
  -5   5   4     1161.45     1146.52     13.55 o
  -3   5   4      174.06      184.03      2.71 o
  -1   5   4     1889.61     1895.64     33.69 o
   1   5   4      713.99      688.67      8.42 o
   3   5   4       50.29       48.51      2.61 o
   5   5   4       37.79       32.72      2.76 o
   7   5   4        3.84        3.75      2.85 o
   9   5   4        7.80        6.63      3.70 o
 -12   6   4        0.51       -0.21      3.56 o
 -10   6   4       88.95       86.56      5.78 o
  -8   6   4      568.08      512.12     10.69 o
  -6   6   4      334.49      348.25      5.63 o
  -4   6   4     1002.70      986.96     11.55 o
  -2   6   4      238.82      211.53      8.85 o
   0   6   4      847.00      861.24     10.02 o
   2   6   4      479.95      527.17      7.24 o
   4   6   4       15.83       19.05      2.17 o
   6   6   4       61.82       65.62      7.17 o
   8   6   4       65.77       68.18      5.70 o
  10   6   4       13.62       10.26      4.38 o
 -13   7   4        1.04        3.39      4.69 o
 -11   7   4       37.45       38.16      4.89 o
  -9   7   4       43.32       36.79      4.06 o
  -7   7   4      248.28      251.71      5.53 o
  -5   7   4      180.85      181.49      5.19 o
  -3   7   4       52.22       65.61      1.53 o
  -1   7   4      493.54      502.22      6.99 o
   1   7   4      386.82      398.75      5.51 o
   3   7   4      826.23      850.46     12.50 o
   5   7   4      148.81      157.05      5.44 o
   7   7   4        4.16        2.81      4.12 o
   9   7   4        6.86        9.28      5.41 o
 -12   8   4        5.69       -0.50      5.83 o
 -10   8   4      129.86      115.30      6.71 o
  -8   8   4      224.84      219.93      5.58 o
  -6   8   4      458.76      465.14      9.12 o
  -4   8   4       16.85       21.16      1.56 o
  -2   8   4      616.21      642.33      7.17 o
   0   8   4      429.39      450.35      5.25 o
   2   8   4       99.06      102.57      2.97 o
   4   8   4      248.09      256.17      5.82 o
   6   8   4       34.64       36.78      3.96 o
   8   8   4       31.72       33.45      4.74 o
  10   8   4       44.02       53.33      6.30 o
 -13   9   4        7.57       14.93      5.22 o
 -11   9   4       12.46       16.64      5.22 o
  -9   9   4       63.74       59.93      4.94 o
  -7   9   4      674.68      638.62     10.56 o
  -5   9   4      110.61       98.24      3.37 o
  -3   9   4      103.60      105.53      2.65 o
  -1   9   4      710.90      760.59      8.22 o
   1   9   4        8.61        7.71      1.20 o
   3   9   4      259.37      259.24      5.48 o
   5   9   4       30.02       30.88      2.94 o
   7   9   4       39.10       34.23      6.36 o
   9   9   4       43.28       45.45      7.23 o
 -12  10   4       31.18       31.50      6.03 o
 -10  10   4       70.96       75.18      5.74 o
  -8  10   4       49.43       48.92      3.49 o
  -6  10   4      346.76      361.10      6.87 o
  -4  10   4      107.74      113.74      3.07 o
  -2  10   4      672.34      643.03      7.25 o
   0  10   4      189.74      214.43      3.19 o
   2  10   4       83.56       87.45      3.02 o
   4  10   4      201.89      222.02      5.51 o
   6  10   4      199.48      199.86     12.31 o
   8  10   4        0.59       -2.76      4.34 o
 -11  11   4       10.64       11.02      4.15 o
  -9  11   4       35.92       38.85      4.38 o
  -7  11   4       43.90       42.30      2.68 o
  -5  11   4      693.06      733.20     11.98 o
  -3  11   4      425.82      417.54      5.66 o
  -1  11   4      266.62      282.14      3.69 o
   1  11   4       38.52       41.95      1.77 o
   3  11   4      184.69      193.71     11.84 o
   5  11   4        6.23        2.76      2.16 o
   7  11   4        5.72        3.64      4.38 o
   9  11   4       19.97       25.42      7.06 o
 -12  12   4       10.66        4.92      4.97 o
 -10  12   4       32.83       42.25      4.96 o
  -8  12   4       82.47       77.43      5.17 o
  -6  12   4       63.05       62.65      2.99 o
  -4  12   4      807.70      755.50     10.14 o
  -2  12   4      250.97      260.84      3.63 o
   0  12   4      584.92      579.77      7.12 o
   2  12   4       73.31       66.76      2.84 o
   4  12   4       23.75       22.31      2.75 o
   6  12   4       39.12       34.08      4.40 o
   8  12   4       10.40        3.42      5.04 o
 -11  13   4       18.63       12.29      5.13 o
  -9  13   4        8.25        9.14      3.38 o
  -7  13   4      130.53      123.82      4.94 o
  -5  13   4      974.26      949.10     14.02 o
  -3  13   4      180.17      164.53      3.64 o
  -1  13   4      124.85      115.41      2.58 o
   1  13   4      382.38      370.66      6.81 o
   3  13   4       14.04       13.58      2.21 o
   5  13   4       41.23       36.63      4.83 o
   7  13   4       19.29       19.96      4.27 o
 -10  14   4        0.92        3.78      3.33 o
  -8  14   4       16.53       11.64      3.34 o
  -6  14   4      281.66      246.49      6.74 o
  -4  14   4       22.87       25.15      1.84 o
  -2  14   4      184.13      173.86      3.80 o
   0  14   4     1086.56     1040.83     13.38 o
   2  14   4       26.50       36.24      2.67 o
   4  14   4       17.93       20.26      2.77 o
   6  14   4        0.93        2.86      3.05 o
   8  14   4       16.92       25.25      6.71 o
 -11  15   4       51.50       53.03      6.21 o
  -9  15   4        3.96        2.13      4.95 o
  -7  15   4        4.20        1.66      2.65 o
  -5  15   4      102.80       84.02      3.47 o
  -3  15   4      279.31      258.93      6.31 o
  -1  15   4      191.15      190.66      3.72 o
   1  15   4       16.42       11.97      2.05 o
   3  15   4      241.18      271.54      7.30 o
   5  15   4       20.42       24.70      4.01 o
   7  15   4       36.97       40.86      5.42 o
 -10  16   4        6.03       10.53      4.06 o
  -8  16   4       19.71       23.32      3.92 o
  -6  16   4      105.08       94.15      4.39 o
  -4  16   4       74.85       66.98      3.09 o
  -2  16   4      260.78      257.65      5.63 o
   0  16   4      715.43      701.01     13.27 o
   2  16   4      100.98       92.88      6.22 o
   4  16   4        8.19       11.71      2.61 o
   6  16   4        6.63        4.18      7.78 o
   8  16   4        8.99       12.28      4.86 o
  -9  17   4        0.56        0.73      3.51 o
  -7  17   4        4.64        6.74      3.04 o
  -5  17   4       58.47       56.52      3.70 o
  -3  17   4       74.05       64.59      5.85 o
  -1  17   4      141.35      129.57      4.50 o
   1  17   4       11.08       10.75      2.27 o
   3  17   4      109.14      101.54      4.76 o
   5  17   4       66.50       69.67      5.76 o
   7  17   4        3.95        7.34      3.98 o
 -10  18   4       20.69       19.35      4.52 o
  -8  18   4       60.54       67.36      5.69 o
  -6  18   4       10.86       13.18      3.40 o
  -4  18   4        3.97        4.03      1.91 o
  -2  18   4        1.66        2.70      1.65 o
   0  18   4      186.95      187.45      5.79 o
   2  18   4       94.27       92.43      4.49 o
   4  18   4       66.68       68.54      5.39 o
   6  18   4       23.62       35.40      5.14 o
  -9  19   4        3.74        3.77      4.18 o
  -7  19   4       13.62       21.07      7.52 o
  -5  19   4       15.47       14.63      3.36 o
  -3  19   4       74.88       80.80      4.01 o
  -1  19   4      121.38      111.46      4.57 o
   1  19   4       96.52       97.05      4.63 o
   3  19   4       23.33       25.85      6.36 o
   5  19   4       10.38       17.92      4.32 o
  -8  20   4       10.67       18.44      4.36 o
  -6  20   4       24.19       15.45      4.76 o
  -4  20   4       49.06       56.73      4.71 o
  -2  20   4       81.11       71.09      6.15 o
   0  20   4       68.97       69.22      3.98 o
   2  20   4       12.80       15.78      3.48 o
   4  20   4       35.75       24.30      4.35 o
   6  20   4        5.20        7.72      4.17 o
  -9  21   4       39.05       53.30      8.68 o
  -7  21   4       44.77       54.67      5.62 o
  -5  21   4       13.40       12.68      3.64 o
  -3  21   4       93.72       96.23      8.59 o
  -1  21   4       26.27       23.14      3.65 o
   1  21   4        1.11        4.00      5.76 o
   3  21   4       20.07       22.23      4.16 o
   5  21   4        0.28       -0.79      5.52 o
  -8  22   4       48.50       64.52      8.85 o
  -6  22   4       13.04       11.53      3.86 o
  -4  22   4       16.15       12.93      3.56 o
  -2  22   4       21.99       20.30      4.34 o
   0  22   4       21.92       19.22      3.69 o
   2  22   4       17.35       10.49      3.61 o
   4  22   4       16.87       14.72      4.26 o
  -7  23   4       14.19       15.78      6.31 o
  -5  23   4        0.19       -1.17      2.98 o
  -3  23   4       29.90       28.29      5.92 o
  -1  23   4       29.61       22.29      4.16 o
   1  23   4        4.55       -0.26      3.16 o
   3  23   4       39.41       37.07      4.99 o
  -6  24   4        4.55        0.88      5.26 o
  -4  24   4        8.58        7.79      3.58 o
  -2  24   4       30.97       40.58      4.79 o
   0  24   4        3.23       -2.95      2.95 o
   2  24   4        4.87        2.06      6.31 o
  -5  25   4       29.96       33.35      7.45 o
  -3  25   4       26.70       37.08      7.23 o
  -1  25   4       23.58       41.11      6.93 o
   1  25   4        2.11       -4.82      4.82 o
  -2  26   4        9.02       17.09      6.00 o
   0  26   4       14.01        9.77      5.96 o
 -13   1   5       17.25       19.00      5.02 o
 -11   1   5       59.03       54.72      5.25 o
  -9   1   5      136.85      125.59      4.24 o
  -7   1   5       37.24       41.97      2.23 o
  -5   1   5      341.70      397.36      6.28 o
  -3   1   5     1277.26     1323.95     14.82 o
  -1   1   5     1994.22     2100.32     22.87 o
   1   1   5      491.75      536.80      7.07 o
   3   1   5      127.80      110.61      3.36 o
   5   1   5      149.76      146.64      4.55 o
   7   1   5       31.26       28.60      4.10 o
   9   1   5        2.46        3.05      3.52 o
 -12   2   5       22.89       17.45      4.43 o
 -10   2   5      218.08      195.77      9.36 o
  -8   2   5       17.05       14.56      1.89 o
  -6   2   5      270.54      271.78      5.17 o
  -4   2   5      168.93      209.33      3.31 o
  -2   2   5     1587.69     1642.43     20.17 o
   0   2   5      185.68      199.30      3.10 o
   2   2   5      284.43      267.94      5.09 o
   4   2   5      102.99       92.85      3.42 o
   6   2   5      179.57      169.21      6.20 o
   8   2   5       18.07       22.54      6.88 o
 -13   3   5       17.12       20.82      4.94 o
 -11   3   5       45.34       43.07      5.81 o
  -9   3   5      607.88      553.20     11.49 o
  -7   3   5      661.48      684.40      9.46 o
  -5   3   5     1348.04     1382.24     15.98 o
  -3   3   5      693.11      677.28      8.97 o
  -1   3   5      595.98      590.68      7.90 o
   1   3   5      148.07      137.58      2.74 o
   3   3   5      146.14      142.54      3.82 o
   5   3   5       93.68       82.31      3.58 o
   7   3   5       91.37       71.38      5.57 o
   9   3   5        2.14        1.09      3.47 o
 -12   4   5       14.98       19.77      4.50 o
 -10   4   5       94.43       90.45      5.78 o
  -8   4   5      383.99      408.03      7.71 o
  -6   4   5      260.93      250.11      4.44 o
  -4   4   5       16.43       19.52      1.09 o
  -2   4   5      699.88      724.98     20.47 o
   0   4   5      322.64      339.82      5.14 o
   2   4   5     1081.21     1149.27     15.66 o
   4   4   5       41.78       47.00      4.12 o
   6   4   5        2.59        0.20      1.98 o
   8   4   5       46.32       57.11      5.53 o
 -13   5   5       18.95       14.41      4.87 o
 -11   5   5       10.07        7.83      3.42 o
  -9   5   5      448.32      434.57      9.92 o
  -7   5   5      675.79      668.76     11.20 o
  -5   5   5      333.94      329.36      5.48 o
  -3   5   5      216.37      238.51      3.79 o
  -1   5   5      137.05      145.49      4.70 o
   1   5   5      453.21      469.35      7.13 o
   3   5   5      205.59      193.74      9.03 o
   5   5   5       68.77       65.63      3.24 o
   7   5   5       15.33       13.86      3.66 o
   9   5   5       22.90       27.47     10.43 o
 -12   6   5       47.11       57.21      5.87 o
 -10   6   5       33.63       40.94      4.45 o
  -8   6   5       75.88       82.12      3.39 o
  -6   6   5      371.20      386.99      6.04 o
  -4   6   5      182.67      214.28      5.40 o
  -2   6   5      425.65      425.22      9.67 o
   0   6   5      540.24      559.94      6.96 o
   2   6   5     1424.30     1414.66     16.55 o
   4   6   5      385.91      376.65      8.62 o
   6   6   5       47.08       46.86      4.74 o
   8   6   5       10.38       19.25      4.22 o
 -13   7   5       20.34       31.93      5.67 o
 -11   7   5       12.54       13.89      3.90 o
  -9   7   5       25.91       23.99      3.64 o
  -7   7   5     1021.36      986.81     12.85 o
  -5   7   5      159.96      131.80      2.84 o
  -3   7   5      179.60      207.22      6.05 o
  -1   7   5      284.79      323.68      8.24 o
   1   7   5      400.00      401.29      5.75 o
   3   7   5      160.87      175.15      4.46 o
   5   7   5       22.18       23.95      3.70 o
   7   7   5       29.86       23.67      4.26 o
   9   7   5       11.40       13.09      4.50 o
 -12   8   5        6.76       10.43      4.17 o
 -10   8   5       23.44       21.07      4.91 o
  -8   8   5      326.68      313.06      7.76 o
  -6   8   5       79.13       77.15      2.84 o
  -4   8   5      532.73      518.10      6.80 o
  -2   8   5      798.99      811.83     13.61 o
   0   8   5       51.51       58.53      1.60 o
   2   8   5      292.77      296.42      5.74 o
   4   8   5      243.47      234.68      6.68 o
   6   8   5       90.46       88.89      8.33 o
   8   8   5        2.34       -3.14      3.14 o
 -13   9   5       52.14       64.26      8.92 o
 -11   9   5       97.79      113.62     10.98 o
  -9   9   5        1.77       -0.72      2.57 o
  -7   9   5      258.56      259.81      8.99 o
  -5   9   5     1042.46     1019.20     23.75 o
  -3   9   5      120.83      118.68      2.10 o
  -1   9   5       26.20       30.47      1.38 o
   1   9   5     1065.57     1037.61     12.64 o
   3   9   5      486.95      482.15      8.67 o
   5   9   5       32.31       36.99      3.92 o
   7   9   5        9.98        9.11      3.61 o
   9   9   5        6.02        3.01      4.21 o
 -12  10   5       24.16       30.12      7.21 o
 -10  10   5       87.94       89.93      6.19 o
  -8  10   5      345.75      361.91      8.62 o
  -6  10   5      447.42      425.56      8.63 o
  -4  10   5      101.69      112.12      4.20 o
  -2  10   5      102.92      105.12      2.81 o
   0  10   5      216.15      209.06      3.58 o
   2  10   5      233.19      233.28      5.15 o
   4  10   5      174.37      171.11      5.73 o
   6  10   5       17.45       21.13      5.48 o
   8  10   5        4.33        4.28      3.58 o
 -11  11   5       51.06       52.33      5.63 o
  -9  11   5       15.92       19.26      3.69 o
  -7  11   5       44.45       33.02      2.82 o
  -5  11   5       47.40       47.48      2.61 o
  -3  11   5       25.50       25.91      2.05 o
  -1  11   5      226.92      218.34      3.22 o
   1  11   5       56.60       56.94      2.48 o
   3  11   5       83.05       80.50      3.89 o
   5  11   5        8.03        9.76      2.55 o
   7  11   5        6.43        9.47      5.04 o
 -12  12   5       38.16       48.87      6.00 o
 -10  12   5       39.86       40.41      4.96 o
  -8  12   5       25.73       30.29      2.93 o
  -6  12   5     1750.87     1681.32     22.73 o
  -4  12   5      308.04      304.09      6.16 o
  -2  12   5      170.18      174.74      2.89 o
   0  12   5      692.23      671.56     10.93 o
   2  12   5      356.63      335.53      6.71 o
   4  12   5       71.93       79.58      4.17 o
   6  12   5       24.27       32.39      6.49 o
   8  12   5        2.24        3.94      5.70 o
 -11  13   5        5.85        8.90     11.35 o
  -9  13   5        0.46       -0.26      5.11 o
  -7  13   5       58.60       60.14      3.64 o
  -5  13   5      139.75      117.07      3.36 o
  -3  13   5       68.01       69.83      3.02 o
  -1  13   5      177.74      180.15      3.45 o
   1  13   5      102.89       98.55      3.85 o
   3  13   5      218.31      221.24      7.72 o
   5  13   5       27.20       23.50      3.07 o
   7  13   5       11.13        9.25      5.43 o
 -10  14   5      134.70      148.30      7.95 o
  -8  14   5       69.16       69.34      5.52 o
  -6  14   5       34.04       27.07      3.52 o
  -4  14   5      148.16      148.58      3.70 o
  -2  14   5       58.24       55.01      1.96 o
   0  14   5      524.12      511.51      8.61 o
   2  14   5       96.96       93.34      4.12 o
   4  14   5       33.01       35.10      3.28 o
   6  14   5       37.61       31.05      4.76 o
 -11  15   5       22.03       30.41      5.30 o
  -9  15   5       35.46       25.91      4.38 o
  -7  15   5       63.54       60.75      3.74 o
  -5  15   5       72.34       77.43      3.67 o
  -3  15   5       50.73       54.59      2.85 o
  -1  15   5       23.02       20.17      1.69 o
   1  15   5       30.06       25.41      2.81 o
   3  15   5       44.17       51.42      3.49 o
   5  15   5        1.85        2.37      3.10 o
   7  15   5        3.52        1.41      3.87 o
 -10  16   5        8.49        4.36      4.04 o
  -8  16   5       49.09       55.43      5.04 o
  -6  16   5      131.62      105.43      4.47 o
  -4  16   5       34.57       37.02      4.76 o
  -2  16   5      147.46      146.10      4.60 o
   0  16   5      288.42      280.89      6.88 o
   2  16   5       39.58       42.57      3.21 o
   4  16   5       45.67       48.51      4.82 o
   6  16   5       26.28       21.28      4.65 o
  -9  17   5       91.56      103.93      6.96 o
  -7  17   5       11.68       17.03      3.56 o
  -5  17   5       80.75       83.81      4.04 o
  -3  17   5      102.30       94.44      3.95 o
  -1  17   5      545.15      533.32      8.97 o
   1  17   5       12.80        9.48      2.84 o
   3  17   5       26.42       27.47      4.34 o
   5  17   5        2.86        5.38      5.54 o
 -10  18   5       55.10       78.78      6.83 o
  -8  18   5        1.25        8.45      3.53 o
  -6  18   5       39.28       33.26      4.13 o
  -4  18   5       65.15       63.32      3.52 o
  -2  18   5      487.91      518.48     12.41 o
   0  18   5      169.40      183.64      7.33 o
   2  18   5        7.65        5.77      2.99 o
   4  18   5        4.61        9.21      3.97 o
   6  18   5        7.05        5.79      4.06 o
  -9  19   5       40.09       56.02      6.01 o
  -7  19   5       36.65       44.77      8.74 o
  -5  19   5       70.00       58.25      5.02 o
  -3  19   5      170.27      163.07      5.98 o
  -1  19   5       65.65       62.71      4.72 o
   1  19   5        9.08        8.24      3.04 o
   3  19   5      115.47      118.88      7.08 o
   5  19   5       43.74       39.78      5.48 o
  -8  20   5       74.80       83.07      6.46 o
  -6  20   5       17.20       23.91      4.05 o
  -4  20   5       22.75       23.52      5.00 o
  -2  20   5       13.79       17.04      2.53 o
   0  20   5       32.47       33.23      4.01 o
   2  20   5       46.58       54.15      5.02 o
   4  20   5        8.26        8.69      5.50 o
  -7  21   5        6.58       10.34      3.95 o
  -5  21   5       53.00       65.43      5.42 o
  -3  21   5        6.06        7.61      3.15 o
  -1  21   5       44.11       50.65      9.84 o
   1  21   5        0.23       -0.08      2.72 o
   3  21   5       41.54       41.56      5.19 o
  -8  22   5       34.74       43.01      5.67 o
  -6  22   5       26.42       31.20      4.72 o
  -4  22   5        6.27        9.49      3.92 o
  -2  22   5       27.96       26.80      4.09 o
   0  22   5        5.61       -0.48      3.94 o
   2  22   5       19.50       20.40      8.52 o
   4  22   5       28.47       28.89      7.87 o
  -7  23   5       12.80       13.04      4.46 o
  -5  23   5       25.67       34.31      4.79 o
  -3  23   5       46.50       53.84      5.17 o
  -1  23   5        4.04        3.25      3.05 o
   1  23   5        0.37        1.39      2.91 o
   3  23   5        2.94        6.37      3.78 o
  -6  24   5        9.23        7.32      3.98 o
  -4  24   5        2.75        2.33      6.05 o
  -2  24   5       14.83       15.36      4.06 o
   0  24   5       30.03       26.75      8.39 o
   2  24   5       77.65       93.16      6.93 o
  -3  25   5       11.86        7.36      4.03 o
  -1  25   5        2.89       -2.39      3.39 o
 -12   0   6       26.28       30.15      7.01 o
 -10   0   6        1.66       -1.84      3.46 o
  -8   0   6       42.39       49.09      3.66 o
  -6   0   6     1352.67     1458.54     27.47 o
  -4   0   6     2161.69     2246.99     31.84 o
  -2   0   6     1422.79     1354.54     37.47 o
   0   0   6      251.81      252.13      7.34 o
   2   0   6      327.96      366.71      8.89 o
   4   0   6      144.41      145.84      6.32 o
   6   0   6        8.51        9.25      4.47 o
   8   0   6       20.48        6.36      5.08 o
 -13   1   6        0.53        4.16      4.17 o
 -11   1   6       49.05       57.04      5.17 o
  -9   1   6       75.30       61.20      3.17 o
  -7   1   6      184.97      182.77      4.40 o
  -5   1   6       85.59      100.24      2.68 o
  -3   1   6      131.92      131.83      2.79 o
  -1   1   6     1006.83     1018.01     10.76 o
   1   1   6      208.43      210.47      4.25 o
   3   1   6      368.29      347.94      6.80 o
   5   1   6       81.51       83.26      3.76 o
   7   1   6       20.18       15.25      3.95 o
   9   1   6        0.35       -2.10      3.70 o
 -12   2   6       31.43       39.27      5.22 o
 -10   2   6        5.24        2.26      2.82 o
  -8   2   6      207.11      198.36      5.00 o
  -6   2   6      633.45      592.97      9.18 o
  -4   2   6      540.10      605.31      7.56 o
  -2   2   6      609.17      634.64     12.48 o
   0   2   6      113.52      124.23      2.53 o
   2   2   6      393.20      376.52      6.71 o
   4   2   6       14.12       17.30      2.88 o
   6   2   6       12.57       12.51      3.46 o
   8   2   6        6.72       -0.98      3.29 o
 -13   3   6       27.38       44.45      5.96 o
 -11   3   6       61.85       80.17      5.95 o
  -9   3   6       91.79       73.98      3.88 o
  -7   3   6      350.59      360.88      7.40 o
  -5   3   6      260.24      270.46      4.31 o
  -3   3   6      433.53      430.06      7.07 o
  -1   3   6      109.78      113.76      2.55 o
   1   3   6      176.92      175.64      3.43 o
   3   3   6      190.18      181.77      4.64 o
   5   3   6        0.44        0.85      1.94 o
   7   3   6       14.07       16.18      4.82 o
 -12   4   6        4.83        2.27      3.78 o
 -10   4   6       32.70       42.88     10.91 o
  -8   4   6      152.30      137.07      4.21 o
  -6   4   6      321.04      308.49      5.67 o
  -4   4   6        8.76       11.22      0.89 o
  -2   4   6       50.97       57.87      1.92 o
   0   4   6      213.65      201.89      3.34 o
   2   4   6      639.98      618.66      9.71 o
   4   4   6      266.25      282.79      6.42 o
   6   4   6        4.37        2.71      2.91 o
   8   4   6        6.04        2.75      3.50 o
 -13   5   6       12.70       10.69      4.56 o
 -11   5   6        7.96        8.34      3.64 o
  -9   5   6      432.34      434.10      9.82 o
  -7   5   6      315.59      331.51      8.45 o
  -5   5   6       13.32       15.32      1.09 o
  -3   5   6      354.41      358.05      8.72 o
  -1   5   6      640.59      661.03      9.02 o
   1   5   6      241.94      252.53      4.30 o
   3   5   6      181.98      164.77      7.72 o
   5   5   6       10.77        9.19      2.35 o
   7   5   6       12.83        8.17      4.56 o
 -12   6   6        9.14       15.73      4.38 o
 -10   6   6       68.27       74.31     14.13 o
  -8   6   6      397.09      380.70      7.54 o
  -6   6   6      259.34      261.64      5.17 o
  -4   6   6       19.19       20.03      1.41 o
  -2   6   6       97.89      106.83      4.28 o
   0   6   6      459.75      454.32      6.91 o
   2   6   6      553.78      532.38     10.34 o
   4   6   6       29.48       27.92      2.44 o
   6   6   6       25.39       29.14      4.26 o
   8   6   6       27.13       27.92      5.09 o
 -13   7   6        0.03       -1.24      4.25 o
 -11   7   6       31.79       32.32      4.67 o
  -9   7   6       23.74       23.20      4.28 o
  -7   7   6      719.94      689.90     11.03 o
  -5   7   6      275.50      274.44      5.00 o
  -3   7   6       38.65       33.49      3.29 o
  -1   7   6       52.93       48.58      3.22 o
   1   7   6      859.67      856.25     14.40 o
   3   7   6      255.59      250.87      6.69 o
   5   7   6       35.22       42.22      3.43 o
   7   7   6       10.47        5.83      3.44 o
 -12   8   6       26.16       24.69      4.95 o
 -10   8   6       14.44       12.22      3.56 o
  -8   8   6      156.88      149.66      6.54 o
  -6   8   6      391.82      356.98      6.51 o
  -4   8   6       21.47       20.73      1.05 o
  -2   8   6       88.50       94.32      4.32 o
   0   8   6      405.38      441.78      6.03 o
   2   8   6      294.61      307.06      8.36 o
   4   8   6       85.15       83.08      5.13 o
   6   8   6       20.42       19.06      3.94 o
   8   8   6        3.62       -3.33      3.33 o
 -13   9   6        7.44        2.00      4.62 o
 -11   9   6       12.85       17.44      4.20 o
  -9   9   6       21.01       24.91      3.65 o
  -7   9   6      146.82      136.23      4.81 o
  -5   9   6       79.46       75.30      2.56 o
  -3   9   6      120.36      128.14      2.48 o
  -1   9   6       77.76       97.68      2.37 o
   1   9   6        7.56       13.39      1.68 o
   3   9   6       51.40       50.17      3.87 o
   5   9   6        8.22        6.11      3.20 o
   7   9   6        6.71        6.09      3.67 o
 -12  10   6       18.29       14.05      5.48 o
 -10  10   6       11.42       18.48      4.25 o
  -8  10   6       32.62       32.72      2.88 o
  -6  10   6      538.63      535.91      8.94 o
  -4  10   6      126.88      138.45      2.99 o
  -2  10   6        2.22        1.75      0.66 o
   0  10   6      103.18       96.57      3.17 o
   2  10   6       26.41       28.14      2.17 o
   4  10   6       88.86       92.85      5.55 o
   6  10   6        8.18       10.43      5.48 o
   8  10   6        2.40        2.81      3.86 o
 -11  11   6       11.65       20.07      7.43 o
  -9  11   6       34.58       29.65      4.10 o
  -7  11   6        2.30        1.30      1.73 o
  -5  11   6      134.07      141.68      3.70 o
  -3  11   6       31.08       30.13      1.08 o
  -1  11   6       22.84       25.96      1.21 o
   1  11   6      278.74      278.17      5.65 o
   3  11   6      121.35      115.71      4.66 o
   5  11   6        7.32        0.79      4.34 o
   7  11   6       28.17       24.28      4.77 o
 -12  12   6       20.12       27.11      5.27 o
 -10  12   6       90.96       94.27      9.14 o
  -8  12   6       15.13       13.78      2.56 o
  -6  12   6       98.49       96.16      5.47 o
  -4  12   6      118.23      113.99      2.92 o
  -2  12   6       38.05       34.07      1.34 o
   0  12   6       75.91       70.99      3.25 o
   2  12   6        0.80        0.08      1.78 o
   4  12   6       55.07       46.66      4.50 o
   6  12   6        7.82       14.24      5.92 o
 -11  13   6       11.83       20.07     13.08 o
  -9  13   6        8.50        9.00      3.48 o
  -7  13   6       41.52       41.44      3.01 o
  -5  13   6      227.03      241.89      8.95 o
  -3  13   6      427.22      395.51      6.74 o
  -1  13   6       24.00       21.06      1.41 o
   1  13   6      587.95      593.44     18.68 o
   3  13   6       19.08       17.18      9.20 o
   5  13   6       12.11       13.50      3.79 o
   7  13   6        2.86       -2.32      5.26 o
 -10  14   6       29.42       20.03      4.45 o
  -8  14   6      103.75       94.89      5.93 o
  -6  14   6      123.12      110.66      6.44 o
  -4  14   6      641.45      636.74     11.32 o
  -2  14   6      109.02      107.09      2.89 o
   0  14   6      346.73      333.71      7.29 o
   2  14   6       27.62       24.98      4.34 o
   4  14   6        1.71       -1.80      8.28 o
   6  14   6        1.86        2.81      5.39 o
 -11  15   6       33.05       42.43      6.22 o
  -9  15   6       63.58       67.04      5.52 o
  -7  15   6        0.82        7.55      2.17 o
  -5  15   6      254.63      225.76      6.03 o
  -3  15   6      139.54      141.57      4.30 o
  -1  15   6      350.90      339.98      7.23 o
   1  15   6      107.42      101.03      5.50 o
   3  15   6        1.07        0.95      2.81 o
   5  15   6        1.12       -1.65      3.16 o
 -10  16   6       56.24       80.39      6.58 o
  -8  16   6       10.72       17.09      3.82 o
  -6  16   6       11.63        9.04      2.27 o
  -4  16   6       41.81       44.78      2.80 o
  -2  16   6      130.17      120.40      4.07 o
   0  16   6      272.72      264.77     10.61 o
   2  16   6       19.36       20.18      5.83 o
   4  16   6       58.22       66.75      5.56 o
   6  16   6        9.42        0.12      5.02 o
  -9  17   6       21.63       34.11      4.95 o
  -7  17   6       22.86       23.04      3.78 o
  -5  17   6       18.95       16.98      4.19 o
  -3  17   6       24.16       25.17      2.30 o
  -1  17   6       10.57       11.83      4.34 o
   1  17   6       62.62       62.51      4.79 o
   3  17   6        8.87        5.97      3.40 o
   5  17   6        1.19       -0.24      4.45 o
 -10  18   6        7.50        7.09      4.28 o
  -8  18   6       28.71       30.76      4.62 o
  -6  18   6       34.24       42.57      5.08 o
  -4  18   6       31.99       34.99      2.83 o
  -2  18   6       89.06      105.44      5.48 o
   0  18   6        1.50       -0.77      2.43 o
   2  18   6        3.46        4.27      3.12 o
   4  18   6        6.22        1.95      6.18 o
  -9  19   6        0.59       -3.55      3.55 o
  -7  19   6        8.36        8.35      3.51 o
  -5  19   6        1.23        1.98      2.69 o
  -3  19   6       15.42       20.37      3.38 o
  -1  19   6        8.35        9.41      3.06 o
   1  19   6        4.35        2.56      4.27 o
   3  19   6       48.04       52.27      7.74 o
  -8  20   6       17.97       30.22      5.52 o
  -6  20   6       34.41       40.26      4.55 o
  -4  20   6        0.33        0.18      2.81 o
  -2  20   6      122.79      141.53     14.75 o
   0  20   6        2.15       -0.73      2.87 o
   2  20   6        3.32        1.81      3.11 o
   4  20   6       30.44       26.66      5.09 o
  -7  21   6       28.06       25.75      4.71 o
  -5  21   6        5.73        6.48      3.66 o
  -3  21   6       44.73       45.32      4.59 o
  -1  21   6        6.99        4.80      3.06 o
   1  21   6       17.23       14.56      4.12 o
   3  21   6       11.24        6.64      5.08 o
  -6  22   6        2.38        4.47      3.43 o
  -4  22   6       18.07       21.06     10.02 o
  -2  22   6       48.99       58.94      5.13 o
   0  22   6       15.03       11.12      5.76 o
   2  22   6       21.56       20.26      7.82 o
  -5  23   6        1.32        1.51      3.64 o
  -3  23   6       10.73       11.85      3.77 o
  -1  23   6        0.17       -1.95      3.15 o
   1  23   6        3.55        3.56      4.12 o
  -4  24   6        1.86        4.58      3.58 o
  -2  24   6        3.17       -0.28      3.33 o
   0  24   6        8.12       11.25      3.84 o
 -13   1   7        7.59       10.49      4.57 o
 -11   1   7       52.14       51.52      4.97 o
  -9   1   7      118.00      100.52      4.56 o
  -7   1   7       92.87       82.68      3.00 o
  -5   1   7        5.24        1.55      1.01 o
  -3   1   7      699.28      742.85     10.19 o
  -1   1   7       51.23       47.51      2.23 o
   1   1   7       78.30       82.73      2.87 o
   3   1   7        8.32        5.86      1.73 o
   5   1   7       12.15        7.47      3.18 o
   7   1   7       15.82       19.42      4.40 o
 -12   2   7        9.38        8.04      3.84 o
 -10   2   7       91.12      101.54      5.93 o
  -8   2   7      357.94      334.62      6.80 o
  -6   2   7      642.40      622.61      9.45 o
  -4   2   7      420.26      426.46      5.83 o
  -2   2   7      396.86      390.03      5.98 o
   0   2   7      496.67      516.95      7.94 o
   2   2   7      327.80      317.37      6.29 o
   4   2   7       39.92       36.41      2.70 o
   6   2   7       15.10       17.36      3.92 o
   8   2   7       35.54       33.92      9.38 o
 -13   3   7        5.47       11.09     11.09 o
 -11   3   7        2.11        2.76      3.22 o
  -9   3   7        2.55        3.58      2.33 o
  -7   3   7      716.39      697.15     10.80 o
  -5   3   7      665.47      632.81      8.21 o
  -3   3   7      547.90      524.04      8.40 o
  -1   3   7      133.54      123.20      2.48 o
   1   3   7        8.83        9.65      2.80 o
   3   3   7      161.65      151.85      4.47 o
   5   3   7       20.60       19.54      3.70 o
   7   3   7       14.66       20.66      4.45 o
 -12   4   7       61.69       53.14      5.92 o
 -10   4   7       33.55       37.73      4.22 o
  -8   4   7      546.75      546.50      9.49 o
  -6   4   7       98.11       92.47      3.40 o
  -4   4   7     1080.86     1054.90     12.34 o
  -2   4   7      603.77      606.67      8.51 o
   0   4   7        4.51        5.66      1.14 o
   2   4   7       61.20       57.03      2.72 o
   4   4   7       57.05       65.20      4.60 o
   6   4   7        3.96       -0.06      3.10 o
 -13   5   7       13.56       13.92      4.58 o
 -11   5   7       42.01       51.72      5.20 o
  -9   5   7       20.58       20.41      3.61 o
  -7   5   7      543.63      549.54      9.25 o
  -5   5   7      181.89      166.54      3.62 o
  -3   5   7      512.35      480.46     15.95 o
  -1   5   7       64.37       68.39      1.69 o
   1   5   7       40.79       44.20      2.21 o
   3   5   7      156.85      155.23      4.52 o
   5   5   7       77.88       74.65      5.44 o
   7   5   7        3.36       -3.17      3.32 o
 -12   6   7       73.77       68.16      6.34 o
 -10   6   7       38.74       43.42      5.63 o
  -8   6   7      144.56      135.10      4.91 o
  -6   6   7     1375.69     1283.35     17.43 o
  -4   6   7      155.52      151.17      3.15 o
  -2   6   7      238.91      254.30      7.48 o
   0   6   7      219.96      201.45      4.12 o
   2   6   7       10.37       13.40      1.81 o
   4   6   7       45.59       44.64      3.41 o
   6   6   7       12.11       16.70      3.95 o
 -13   7   7       36.64       47.77      6.18 o
 -11   7   7       33.73       37.57      4.86 o
  -9   7   7       10.69        8.99      2.38 o
  -7   7   7       64.47       62.08      2.84 o
  -5   7   7      342.78      335.04      5.79 o
  -3   7   7      392.44      384.78      8.32 o
  -1   7   7       87.88       94.69      2.89 o
   1   7   7        9.50        8.30      1.47 o
   3   7   7      155.88      153.06      5.26 o
   5   7   7       71.94       76.41      5.44 o
   7   7   7        3.23        2.73      7.25 o
 -12   8   7       15.61       15.09      4.84 o
 -10   8   7        9.51        9.53      3.31 o
  -8   8   7       24.02       20.86      2.51 o
  -6   8   7       62.43       60.33      2.92 o
  -4   8   7      116.75      116.71      3.40 o
  -2   8   7        6.95        7.28      3.92 o
   0   8   7       66.04       69.08      2.98 o
   2   8   7       40.54       43.46      3.06 o
   4   8   7        7.28        6.14      3.64 o
   6   8   7        0.55        3.48      3.11 o
 -11   9   7        6.06        6.01      4.93 o
  -9   9   7       40.23       37.03      4.19 o
  -7   9   7      318.37      329.39      7.40 o
  -5   9   7      384.39      385.73      6.51 o
  -3   9   7       52.87       51.00      2.99 o
  -1   9   7      274.61      285.60      4.90 o
   1   9   7      542.13      529.96     10.36 o
   3   9   7       20.48       25.82      5.39 o
   5   9   7       46.59       55.16      5.17 o
   7   9   7       13.83        8.39      4.03 o
 -12  10   7        3.54        7.21      4.45 o
 -10  10   7       20.25       20.63      5.04 o
  -8  10   7        4.33        5.61      2.38 o
  -6  10   7       27.31       27.16      2.19 o
  -4  10   7      160.30      145.88      2.97 o
  -2  10   7       48.32       43.96      3.62 o
   0  10   7      270.03      261.63      5.13 o
   2  10   7       23.39       16.44      4.95 o
   4  10   7       36.58       41.07      6.71 o
   6  10   7        7.15        7.40      3.82 o
 -11  11   7        6.64       16.74      6.22 o
  -9  11   7       46.64       39.21      4.38 o
  -7  11   7       19.67       17.02      2.78 o
  -5  11   7      443.01      435.62      8.24 o
  -3  11   7       67.27       61.69      4.70 o
  -1  11   7       31.41       27.31      2.29 o
   1  11   7      250.65      249.97      7.90 o
   3  11   7        2.93        3.68      4.25 o
   5  11   7        7.42       11.85      3.68 o
 -12  12   7        3.52       -0.78      4.91 o
 -10  12   7      144.32      153.01      7.87 o
  -8  12   7       44.91       41.11      3.52 o
  -6  12   7      100.81       93.30      3.94 o
  -4  12   7      262.90      254.66      5.42 o
  -2  12   7       11.72       10.58      1.04 o
   0  12   7      125.00      128.37      5.21 o
   2  12   7       47.19       45.27      4.45 o
   4  12   7        1.91       -2.28      4.21 o
   6  12   7        2.28        3.81      3.65 o
 -11  13   7        9.19       11.49      4.26 o
  -9  13   7        2.83        6.45      3.46 o
  -7  13   7        9.03       10.10      2.13 o
  -5  13   7      264.34      268.19      6.15 o
  -3  13   7       59.36       65.06      6.47 o
  -1  13   7       12.96        9.04      2.01 o
   1  13   7      115.16      129.39      5.97 o
   3  13   7       10.74        8.11      3.14 o
   5  13   7        4.80        7.80      5.26 o
 -10  14   7       32.53       49.02      5.44 o
  -8  14   7       39.16       41.17      4.28 o
  -6  14   7       46.75       60.25      3.26 o
  -4  14   7       51.80       50.33      2.71 o
  -2  14   7       83.40       82.22      4.05 o
   0  14   7       90.42       87.88      8.17 o
   2  14   7        0.59       -1.77      2.63 o
   4  14   7        8.00        3.24      4.87 o
 -11  15   7       41.72       52.23      9.03 o
  -9  15   7       23.03       22.61      4.16 o
  -7  15   7       84.60       92.49      5.44 o
  -5  15   7       25.05       19.88      3.00 o
  -3  15   7       40.99       36.76      3.13 o
  -1  15   7       32.05       26.43      2.97 o
   1  15   7       33.82       33.85      3.76 o
   3  15   7       10.44       14.55      3.70 o
   5  15   7        1.43       -4.91      4.91 o
 -10  16   7       32.23       34.35      6.18 o
  -8  16   7       40.75       39.69     17.97 o
  -6  16   7        5.08        9.47      4.36 o
  -4  16   7       44.19       45.91      4.56 o
  -2  16   7        0.03        0.18      2.07 o
   0  16   7       29.67       28.58      3.43 o
   2  16   7        2.63       -2.35      2.72 o
   4  16   7        8.15       10.49      3.87 o
  -9  17   7       14.69        9.50      3.89 o
  -7  17   7        0.79        1.11      2.88 o
  -5  17   7       18.04       18.11      3.18 o
  -3  17   7       52.69       59.70      4.18 o
  -1  17   7        2.71       -2.20      2.20 o
   1  17   7       21.26       22.12      5.19 o
   3  17   7        0.27        2.79      3.34 o
  -8  18   7       28.17       45.45      5.61 o
  -6  18   7       23.33       27.79      3.80 o
  -4  18   7       31.84       31.61      3.62 o
  -2  18   7       30.41       28.70      3.49 o
   0  18   7       20.09       13.83      3.31 o
   2  18   7        2.48       -0.23      3.00 o
   4  18   7       35.50       30.21      5.12 o
  -9  19   7       21.92       27.91      4.96 o
  -7  19   7      102.69      124.67      7.89 o
  -5  19   7        2.25        2.60      2.84 o
  -3  19   7        3.48        1.33      2.69 o
  -1  19   7       20.08       24.55      3.72 o
   1  19   7        6.30        9.21      3.43 o
   3  19   7        4.61        0.83      5.43 o
  -8  20   7       16.56       27.81      6.55 o
  -6  20   7        6.82        6.14      3.70 o
  -4  20   7       81.49       85.66      5.60 o
  -2  20   7       42.42       40.73      4.26 o
   0  20   7        9.43       14.75      3.56 o
   2  20   7        2.42        3.05      3.59 o
  -7  21   7       52.53       62.55      7.32 o
  -5  21   7       54.01       50.71      4.97 o
  -3  21   7       56.22       58.40      4.96 o
  -1  21   7        0.04       -1.67      3.03 o
   1  21   7        2.00       -1.17      3.24 o
  -6  22   7       10.99       16.69      4.23 o
  -4  22   7       26.89       27.13      9.97 o
  -2  22   7       14.01       20.48      3.88 o
   0  22   7       13.44       15.57      3.87 o
  -5  23   7        8.65       10.47      7.10 o
  -3  23   7       11.05       11.65      5.00 o
  -1  23   7       22.56       23.35      4.47 o
 -12   0   8        6.38        5.57      5.00 o
 -10   0   8       59.41       70.08      7.32 o
  -8   0   8      293.97      288.87      8.90 o
  -6   0   8       78.40       79.75      4.71 o
  -4   0   8      305.02      304.92     10.52 o
  -2   0   8      428.96      472.00     10.23 o
   0   0   8      182.31      169.00      5.75 o
   2   0   8       67.12       51.14      8.06 o
   4   0   8       11.44       13.76      4.73 o
   6   0   8       77.23      101.29      9.77 o
 -13   1   8       32.34       36.52      5.55 o
 -11   1   8       49.78       49.31      6.11 o
  -9   1   8       44.03       35.65      3.88 o
  -7   1   8      185.93      182.45      4.48 o
  -5   1   8      882.75      889.20     12.36 o
  -3   1   8      145.28      150.18      5.15 o
  -1   1   8       35.71       37.71      1.88 o
   1   1   8       90.65       96.20      3.31 o
   3   1   8      120.58      119.55      4.25 o
   5   1   8       17.56       20.62      4.01 o
   7   1   8       16.53       14.32      7.82 o
 -12   2   8        7.84        5.49      3.66 o
 -10   2   8       59.12       56.30      4.83 o
  -8   2   8       14.43       16.47      2.51 o
  -6   2   8      114.28      131.66      3.58 o
  -4   2   8      124.93      116.27      4.21 o
  -2   2   8       23.18       25.20      1.46 o
   0   2   8      358.45      362.95      6.95 o
   2   2   8       23.26       23.90      2.14 o
   4   2   8       26.95       26.01      3.09 o
   6   2   8        3.47        5.68      5.30 o
 -13   3   8       39.35       45.70      6.07 o
 -11   3   8        2.42        1.88      3.22 o
  -9   3   8       12.64       10.60      2.40 o
  -7   3   8      232.14      240.57      5.63 o
  -5   3   8      180.91      177.98      3.86 o
  -3   3   8      422.41      392.68      8.72 o
  -1   3   8      224.88      225.41      4.42 o
   1   3   8      151.69      130.27      3.78 o
   3   3   8       17.28       12.24      2.12 o
   5   3   8       54.98       69.15      8.79 o
 -12   4   8        3.54        7.57      3.95 o
 -10   4   8       31.95       23.09      3.81 o
  -8   4   8      457.87      442.28      9.32 o
  -6   4   8      523.97      539.88      8.59 o
  -4   4   8      162.78      159.24      4.13 o
  -2   4   8       12.29       10.19      1.42 o
   0   4   8      177.15      175.62      4.08 o
   2   4   8        1.62        2.88      1.57 o
   4   4   8       38.97       31.59      6.36 o
   6   4   8       12.32       22.68      4.47 o
 -13   5   8       89.98      134.53     14.90 o
 -11   5   8       11.08       23.35      4.30 o
  -9   5   8       37.72       50.87      3.46 o
  -7   5   8      174.68      167.51      4.39 o
  -5   5   8       58.64       60.87      2.20 o
  -3   5   8      111.44      113.60      2.63 o
  -1   5   8       45.45       42.64      1.88 o
   1   5   8       68.49       72.88      2.94 o
   3   5   8      149.48      137.46      6.40 o
   5   5   8       41.42       45.92      4.82 o
 -12   6   8       11.29        6.27      4.36 o
 -10   6   8       23.94       23.88      3.91 o
  -8   6   8      138.15      143.51      5.51 o
  -6   6   8      190.26      188.19      4.31 o
  -4   6   8      118.82      134.43      3.68 o
  -2   6   8       24.90       23.69      2.85 o
   0   6   8       67.58       68.24      4.57 o
   2   6   8       21.41       20.81      2.62 o
   4   6   8       24.88       19.04      3.80 o
   6   6   8        4.39        0.78      3.51 o
 -11   7   8        9.93       14.02      6.33 o
  -9   7   8       40.67       38.83      3.23 o
  -7   7   8      160.58      157.36      4.82 o
  -5   7   8       27.36       28.10      1.57 o
  -3   7   8        2.20        3.41      2.70 o
  -1   7   8       37.95       36.36      2.38 o
   1   7   8       27.94       27.12      2.56 o
   3   7   8       99.20       97.40      5.69 o
   5   7   8       10.75       11.94      3.66 o
 -12   8   8       12.08       14.31      4.71 o
 -10   8   8        0.55        0.78      3.07 o
  -8   8   8       76.35       82.19      3.96 o
  -6   8   8      163.53      149.77      4.26 o
  -4   8   8       98.11      103.62      4.24 o
  -2   8   8      181.03      173.98      6.77 o
   0   8   8       73.55       76.81      3.42 o
   2   8   8       15.32       14.24      2.94 o
   4   8   8       43.41       41.86      4.51 o
   6   8   8        2.41        1.82      3.31 o
 -11   9   8       16.42       15.91      6.55 o
  -9   9   8        0.53       -1.16      2.73 o
  -7   9   8       79.10       72.78      3.50 o
  -5   9   8      151.56      139.56      3.63 o
  -3   9   8       70.28       70.38      3.68 o
  -1   9   8        4.85        6.80      2.42 o
   1   9   8        7.44        6.67      2.35 o
   3   9   8       83.94       86.88      5.66 o
   5   9   8        8.20        7.45      3.57 o
 -12  10   8       10.95       17.41      4.77 o
 -10  10   8       26.95       32.32      4.50 o
  -8  10   8       33.33       31.36      2.83 o
  -6  10   8       59.58       55.19      2.78 o
  -4  10   8      103.27       95.83      5.39 o
  -2  10   8       24.49       23.24      3.57 o
   0  10   8       65.67       61.27      6.84 o
   2  10   8       11.26        7.70      2.76 o
   4  10   8       54.11       54.21      5.07 o
 -11  11   8        8.75        6.62      4.21 o
  -9  11   8        2.09       -2.82      2.82 o
  -7  11   8        4.86        3.40      3.00 o
  -5  11   8      109.46      112.63      4.56 o
  -3  11   8       87.29       88.49      7.71 o
  -1  11   8      112.46      117.05      4.45 o
   1  11   8       72.56       76.66      7.63 o
   3  11   8        5.24       -2.84      2.84 o
   5  11   8       14.24       12.61      3.97 o
 -10  12   8       70.23       89.75      6.25 o
  -8  12   8        2.81        3.67      2.63 o
  -6  12   8        1.45       -2.01      2.06 o
  -4  12   8       21.29       15.65      4.82 o
  -2  12   8      232.45      225.20     11.61 o
   0  12   8       70.36       73.64      4.38 o
   2  12   8       46.89       60.70      7.67 o
   4  12   8       13.58       15.14      7.36 o
 -11  13   8       27.21       32.60      4.99 o
  -9  13   8       40.52       44.47      4.67 o
  -7  13   8       76.58       90.29      5.09 o
  -5  13   8      168.85      163.68      5.83 o
  -3  13   8      194.42      198.63     11.26 o
  -1  13   8       40.25       39.24      4.01 o
   1  13   8       70.31       67.92      4.75 o
   3  13   8        5.04       -1.49      4.91 o
   5  13   8        8.99        7.91      3.73 o
 -10  14   8        2.63        2.55      3.59 o
  -8  14   8       56.44       65.22      4.94 o
  -6  14   8       52.30       62.38      5.85 o
  -4  14   8      213.33      212.61      7.25 o
  -2  14   8       17.41       23.77      2.42 o
   0  14   8       19.95       18.13      3.31 o
   2  14   8      129.90      154.28     11.88 o
   4  14   8        2.02       -4.34      4.34 o
  -9  15   8        9.11        9.17      3.60 o
  -7  15   8       17.77       18.97      3.34 o
  -5  15   8       45.09       35.10      4.58 o
  -3  15   8        0.02       -0.16      1.84 o
  -1  15   8       17.90       17.30      3.24 o
   1  15   8       49.57       40.55      4.20 o
   3  15   8        0.23        2.72      5.48 o
 -10  16   8       10.30       17.58      4.46 o
  -8  16   8        6.04        4.56      3.32 o
  -6  16   8        7.34        7.44      2.98 o
  -4  16   8      174.51      165.89      6.28 o
  -2  16   8        3.64        1.88      2.23 o
   0  16   8       15.29       19.61      4.12 o
   2  16   8       21.79       14.77      4.62 o
  -9  17   8       38.51       41.01      5.11 o
  -7  17   8       12.50       17.51      5.43 o
  -5  17   8       16.63       10.37      4.19 o
  -3  17   8       33.09       32.63      3.36 o
  -1  17   8        5.84        7.31      2.71 o
   1  17   8       38.76       40.57      4.33 o
   3  17   8        4.61        6.48      3.89 o
  -8  18   8       11.99       14.69      3.90 o
  -6  18   8        1.68        7.92      2.98 o
  -4  18   8       20.62       21.09      3.33 o
  -2  18   8       45.39       47.57      4.06 o
   0  18   8        8.43        8.05      3.18 o
   2  18   8        0.26        1.89      3.41 o
  -7  19   8       19.71       29.22      4.60 o
  -5  19   8       25.06       28.29      5.33 o
  -3  19   8       44.97       43.63      4.04 o
  -1  19   8       34.00       35.91      4.11 o
   1  19   8        7.28        3.16      7.87 o
  -6  20   8       28.07       34.19      4.46 o
  -4  20   8        6.79        2.25      2.94 o
  -2  20   8       32.12       29.91      4.00 o
   0  20   8       11.34       14.23      4.32 o
  -5  21   8        5.13        2.31      3.20 o
  -3  21   8        2.32        7.12      3.19 o
  -1  21   8       69.57       77.91      5.57 o
  -4  22   8       12.49       11.64      7.32 o
 -13   1   9       17.47       27.40      5.34 o
 -11   1   9       21.55       28.07      4.40 o
  -9   1   9      131.88      120.48      6.20 o
  -7   1   9      149.06      134.07      3.92 o
  -5   1   9      185.46      200.15      4.37 o
  -3   1   9       99.74       99.04      3.43 o
  -1   1   9      131.43      138.35      3.73 o
   1   1   9       42.37       42.78      3.01 o
   3   1   9       14.55        7.90      3.09 o
   5   1   9       19.02       23.11      4.46 o
 -12   2   9        5.55        3.92      3.76 o
 -10   2   9       13.18       13.15      3.63 o
  -8   2   9       15.89       20.66      2.54 o
  -6   2   9      242.78      254.57      5.25 o
  -4   2   9      185.32      171.16      5.47 o
  -2   2   9       75.00       79.95      2.72 o
   0   2   9      147.83      152.96      4.13 o
   2   2   9        1.71        0.51      2.06 o
   4   2   9       26.91       31.76      5.96 o
 -11   3   9       72.21       80.65      6.02 o
  -9   3   9       10.89        7.82      3.53 o
  -7   3   9       20.96       21.49      2.00 o
  -5   3   9      191.53      189.21      4.17 o
  -3   3   9      168.88      172.01      4.50 o
  -1   3   9      221.33      230.01      4.90 o
   1   3   9       59.63       49.40      3.23 o
   3   3   9       20.67       13.26      3.31 o
   5   3   9       22.02       17.75      4.18 o
 -12   4   9        9.66        3.19      6.60 o
 -10   4   9       75.86       78.27      5.55 o
  -8   4   9      185.68      204.58      5.93 o
  -6   4   9      239.98      218.34      5.07 o
  -4   4   9       59.07       48.07      2.57 o
  -2   4   9       83.69       87.44      3.23 o
   0   4   9       21.00       23.51      3.51 o
   2   4   9       27.59       27.28      6.20 o
   4   4   9       31.09       29.70      4.25 o
 -11   5   9       35.28       37.50      4.91 o
  -9   5   9       40.02       38.46      4.05 o
  -7   5   9        3.20        0.64      1.67 o
  -5   5   9       27.21       34.00      3.66 o
  -3   5   9       82.56       71.63      3.28 o
  -1   5   9       82.91       81.11      3.41 o
   1   5   9       33.34       35.90      2.95 o
   3   5   9       30.31       28.60      8.06 o
   5   5   9        1.18        1.09      3.42 o
 -12   6   9       15.09        6.65      4.20 o
 -10   6   9        7.87        4.88      3.31 o
  -8   6   9       44.37       38.08      2.99 o
  -6   6   9      252.30      262.41      5.90 o
  -4   6   9       75.57       69.77      2.52 o
  -2   6   9       93.29       83.47      3.08 o
   0   6   9      105.67       93.18      8.14 o
   2   6   9        0.45        3.61      2.72 o
   4   6   9       11.69        7.62      4.14 o
 -11   7   9       65.36       81.22      6.62 o
  -9   7   9       49.03       56.17      5.73 o
  -7   7   9       83.25       85.44      3.63 o
  -5   7   9      100.26       94.86      4.06 o
  -3   7   9       35.10       31.49      3.42 o
  -1   7   9       51.05       46.75      5.11 o
   1   7   9       61.61       58.45      4.16 o
   3   7   9        1.27       -0.35      2.92 o
   5   7   9        1.02       -1.17      3.31 o
 -12   8   9        6.86       18.37      4.71 o
 -10   8   9       14.56       13.11      3.74 o
  -8   8   9       19.01       24.96      3.45 o
  -6   8   9       37.09       40.18      3.14 o
  -4   8   9      182.03      178.25      7.19 o
  -2   8   9       39.61       38.30      3.93 o
   0   8   9       51.68       50.11      4.56 o
   2   8   9       83.35       80.00      7.47 o
   4   8   9       39.09       38.15      4.67 o
 -11   9   9        9.06       12.32      6.25 o
  -9   9   9       82.68       78.06     17.07 o
  -7   9   9       79.91       71.60      4.49 o
  -5   9   9       32.77       34.07      4.14 o
  -3   9   9       75.37       67.85      4.74 o
  -1   9   9       70.03       68.33      4.08 o
   1   9   9       53.72       62.43      4.42 o
   3   9   9       72.29       69.70      5.31 o
 -10  10   9       30.49       37.83      4.77 o
  -8  10   9        1.47       -2.44      2.44 o
  -6  10   9       19.09       14.13      2.39 o
  -4  10   9      160.00      195.43     10.83 o
  -2  10   9       74.92       60.35      6.84 o
   0  10   9        7.19        4.66      3.29 o
   2  10   9      148.31      153.64      6.95 o
   4  10   9       16.37       22.55      4.18 o
 -11  11   9        6.16       13.28      4.39 o
  -9  11   9       69.90       66.74      5.21 o
  -7  11   9       16.24       15.16      2.89 o
  -5  11   9       81.85       73.02      7.67 o
  -3  11   9       64.91       70.00      7.54 o
  -1  11   9        2.55        3.06      1.70 o
   1  11   9       86.97       77.57      4.96 o
   3  11   9        1.11        6.98      3.46 o
 -10  12   9        6.77        1.10      5.30 o
  -8  12   9        8.06        4.42      2.85 o
  -6  12   9       20.73       15.37      2.48 o
  -4  12   9       42.18       35.33      6.00 o
  -2  12   9       13.19       10.08      4.82 o
   0  12   9       11.33       11.28      2.64 o
   2  12   9       24.82       20.74      3.76 o
   4  12   9        5.43        4.32      3.32 o
  -9  13   9      108.82      135.80      7.14 o
  -7  13   9       43.39       45.09      3.87 o
  -5  13   9      138.90      132.54     10.26 o
  -3  13   9       67.69       69.34      7.58 o
  -1  13   9       20.72       13.98      5.35 o
   1  13   9       44.19       45.42      4.15 o
   3  13   9       33.29       32.45      4.61 o
 -10  14   9       59.05       74.43      6.09 o
  -8  14   9       22.92       29.94      5.11 o
  -6  14   9        0.33        2.45      2.26 o
  -4  14   9       26.62       24.63      6.09 o
  -2  14   9        6.33        8.11      4.65 o
   0  14   9       26.00       31.73      6.57 o
   2  14   9        3.33        1.11      3.08 o
  -9  15   9       32.94       38.11      4.78 o
  -7  15   9       12.60       13.03      4.73 o
  -5  15   9       48.94       54.09      7.54 o
  -3  15   9       22.74       16.96      5.65 o
  -1  15   9        3.69        2.45      4.51 o
   1  15   9       13.34        5.96      5.39 o
  -8  16   9       24.46       19.48      4.08 o
  -6  16   9       28.84       28.86      3.37 o
  -4  16   9       16.09       12.67      5.52 o
  -2  16   9        1.32        1.10      4.34 o
   0  16   9       11.14       12.71      6.05 o
   2  16   9        0.48       -4.78      4.78 o
  -7  17   9       52.51       68.19      5.13 o
  -5  17   9       14.61        8.81      5.43 o
  -3  17   9        1.89        9.73      5.35 o
  -1  17   9       29.13       27.00      6.66 o
   1  17   9        5.99        4.25      5.74 o
  -8  18   9       12.87       23.02      4.12 o
  -6  18   9       45.09       67.86      6.84 o
  -4  18   9        4.19       -2.63      4.78 o
  -2  18   9        7.68       14.60      5.96 o
   0  18   9        3.38        6.93      5.35 o
  -7  19   9       17.54       25.30      4.09 o
  -5  19   9       11.06       10.21      6.44 o
  -3  19   9       20.00       12.62      6.22 o
  -1  19   9        7.29       26.78      6.79 o
  -4  20   9       20.91       17.75      6.93 o
  -2  20   9        2.84       -1.75      4.95 o
 -12   0  10       74.04       99.67      9.73 o
 -10   0  10       58.58       56.50      6.97 o
  -8   0  10       27.60       25.33      4.91 o
  -6   0  10       38.72       40.17      3.79 o
  -4   0  10      133.83      139.86      7.54 o
  -2   0  10        7.72        8.90      3.37 o
   0   0  10        7.27        4.60      3.46 o
   2   0  10       25.78       32.21      5.39 o
   4   0  10       32.01       39.93      6.84 o
 -11   1  10       10.96       12.09      3.89 o
  -9   1  10       60.30       53.44      4.55 o
  -7   1  10       14.79       17.95      2.00 o
  -5   1  10       95.46       91.92      3.92 o
  -3   1  10       22.15       13.24      3.00 o
  -1   1  10       16.43       16.44      2.65 o
   1   1  10       13.67       10.45      2.86 o
   3   1  10        7.61        8.17      3.28 o
 -12   2  10        8.96        7.02      4.15 o
 -10   2  10        0.92       -1.18      6.60 o
  -8   2  10       20.27       29.18      4.39 o
  -6   2  10      111.46      115.82      3.60 o
  -4   2  10      150.57      168.86      4.75 o
  -2   2  10        1.62        1.43      2.04 o
   0   2  10       12.19        7.73      4.82 o
   2   2  10        0.94        3.58      2.79 o
   4   2  10        8.78        6.24      3.68 o
 -11   3  10       23.84       22.53      4.44 o
  -9   3  10       11.53       11.21      3.32 o
  -7   3  10       22.77       21.42      2.37 o
  -5   3  10       60.26       65.15      3.24 o
  -3   3  10       13.31       13.38      2.18 o
  -1   3  10       48.14       53.14      3.67 o
   1   3  10       32.40       37.26      3.77 o
   3   3  10        3.68        3.16      3.19 o
 -12   4  10       29.09       27.83      5.03 o
 -10   4  10       49.84       55.59      5.52 o
  -8   4  10      107.03      118.19      5.82 o
  -6   4  10      163.99      173.80      7.17 o
  -4   4  10       24.89       23.96      2.85 o
  -2   4  10       85.73       91.27      3.81 o
   0   4  10       12.96       11.25      2.69 o
   2   4  10        6.25        8.33      3.11 o
   4   4  10       30.07       25.34      6.36 o
 -11   5  10        3.11        7.97      3.86 o
  -9   5  10       39.36       40.01      4.19 o
  -7   5  10      167.68      173.68      6.56 o
  -5   5  10       48.36       48.53      3.31 o
  -3   5  10      110.07      102.31      7.72 o
  -1   5  10        9.72        5.60      2.38 o
   1   5  10        3.34        1.15      2.62 o
   3   5  10        2.41        2.19      3.16 o
 -12   6  10       21.29       32.43      5.07 o
 -10   6  10        8.75       12.31      4.23 o
  -8   6  10       43.15       53.59      5.24 o
  -6   6  10       60.64       60.86     11.29 o
  -4   6  10       55.99       61.16      3.25 o
  -2   6  10       59.48       59.90      3.56 o
   0   6  10        2.07        2.20      2.30 o
   2   6  10       12.17       12.81      3.39 o
 -11   7  10       48.17       47.33      5.70 o
  -9   7  10       77.04       84.59     10.80 o
  -7   7  10       90.80       89.22     11.37 o
  -5   7  10       77.93       85.28      3.46 o
  -3   7  10      128.99      138.47     10.56 o
  -1   7  10       80.90       92.34      9.80 o
   1   7  10       49.73       59.90      4.37 o
   3   7  10       30.70       26.38      4.24 o
 -10   8  10       31.92       18.68      4.10 o
  -8   8  10       61.30       68.39      4.72 o
  -6   8  10        5.63        3.02      2.07 o
  -4   8  10       28.06       35.19      5.79 o
  -2   8  10        7.76        9.03      4.78 o
   0   8  10       15.83       15.83      2.89 o
   2   8  10       72.51       76.74      5.33 o
 -11   9  10        0.74       -1.57      3.47 o
  -9   9  10       16.15       17.06      3.72 o
  -7   9  10       48.39       59.94      4.10 o
  -5   9  10        9.16       10.48      4.91 o
  -3   9  10       12.99       13.76      4.82 o
  -1   9  10        0.08       -1.46      1.80 o
   1   9  10       10.14       12.38      3.11 o
   3   9  10        4.99        3.22      3.39 o
 -10  10  10       27.79       29.57      5.52 o
  -8  10  10       68.76       71.98      5.10 o
  -6  10  10       71.32       79.02      4.05 o
  -4  10  10        0.11        6.00      4.73 o
  -2  10  10       30.74       29.32      6.14 o
   0  10  10       68.93       65.89      7.34 o
   2  10  10       37.72       38.77      4.43 o
  -9  11  10      222.31      280.77      9.89 o
  -7  11  10      203.86      213.79     12.64 o
  -5  11  10       47.34       39.40      6.93 o
  -3  11  10       12.19       10.87      5.30 o
  -1  11  10       52.01       45.14      7.19 o
   1  11  10       79.66       85.87      8.81 o
 -10  12  10       36.07       45.29      5.09 o
  -8  12  10       31.53       31.42      3.76 o
  -6  12  10      103.62      101.82      9.60 o
  -4  12  10       26.60       32.57      6.57 o
  -2  12  10       14.98       10.87      5.30 o
   0  12  10       21.94       25.55      7.10 o
   2  12  10       52.92       53.30      4.80 o
  -9  13  10        9.49        9.65      3.63 o
  -7  13  10       13.50       27.70      6.44 o
  -5  13  10       27.76       28.88      6.40 o
  -3  13  10       41.28       39.93      7.14 o
  -1  13  10       11.66       14.90      5.83 o
   1  13  10       24.93       30.81      7.19 o
  -8  14  10       28.86       32.20      4.36 o
  -6  14  10       39.98       45.58      7.23 o
  -4  14  10       40.57       41.07      7.14 o
  -2  14  10        6.76        3.07      4.91 o
   0  14  10        9.78       10.87      5.70 o
  -7  15  10       13.67        8.15      5.83 o
  -5  15  10       56.31       65.17      8.59 o
  -3  15  10       78.02       66.27      8.63 o
  -1  15  10        4.95        5.08      5.57 o
  -8  16  10        5.29       -0.26      5.04 o
  -6  16  10       30.51       35.55      7.32 o
  -4  16  10        8.98       12.58      5.92 o
  -2  16  10        2.86        8.02      6.05 o
   0  16  10        6.90        8.46      5.96 o
  -7  17  10       16.12       12.32      6.44 o
  -5  17  10       16.99       13.06      6.36 o
  -3  17  10       53.33       46.81      8.24 o
  -1  17  10        8.31        8.20      5.79 o
  -4  18  10        2.10        2.37      5.57 o
 -11   1  11       22.18       19.45      4.24 o
  -9   1  11       12.20        6.37      3.14 o
  -7   1  11        4.64        2.47      2.65 o
  -5   1  11       39.47       45.16      4.43 o
  -3   1  11       12.03       12.89      2.58 o
  -1   1  11       14.69       21.42      3.16 o
   1   1  11        2.95        2.59      3.73 o
 -10   2  11       63.86       75.07      5.53 o
  -8   2  11        5.81        5.75      2.91 o
  -6   2  11       53.67       45.41      4.05 o
  -4   2  11       34.26       38.98      3.31 o
  -2   2  11       24.59       24.97      3.07 o
   0   2  11       21.17       26.70      3.47 o
   2   2  11       13.42       13.88      3.48 o
 -11   3  11        0.90        1.86      3.58 o
  -9   3  11       16.14       15.08      3.81 o
  -7   3  11       36.74       29.72      3.50 o
  -5   3  11      146.67      138.55      5.68 o
  -3   3  11       44.97       40.90      3.30 o
  -1   3  11        1.58        0.26      2.27 o
   1   3  11        1.37       -1.77      2.79 o
 -10   4  11       15.40       17.33      3.86 o
  -8   4  11        0.65       -0.95      2.64 o
  -6   4  11       18.38       17.72      3.00 o
  -4   4  11      155.01      141.00      5.47 o
  -2   4  11        8.49        7.92      2.49 o
   0   4  11       27.20       20.10      7.12 o
   2   4  11        2.68       -1.42      3.00 o
 -11   5  11        1.54       -0.66      3.50 o
  -9   5  11        9.68       10.38      3.34 o
  -7   5  11        9.11        4.25      2.62 o
  -5   5  11      127.93      117.27      7.54 o
  -3   5  11       26.91       19.44      5.22 o
  -1   5  11        1.70        3.57      2.47 o
   1   5  11       25.12       29.33      3.81 o
 -10   6  11       23.88       26.40      6.77 o
  -8   6  11        2.85        1.51      3.35 o
  -6   6  11       17.33       17.60      2.84 o
  -4   6  11       21.13       14.64      4.78 o
  -2   6  11       24.44       21.89      2.77 o
   0   6  11       20.73       22.69      4.56 o
   2   6  11       36.21       36.95      7.43 o
  -9   7  11        4.52       10.08      3.39 o
  -7   7  11       32.55       34.66      3.46 o
  -5   7  11       42.48       40.02      6.18 o
  -3   7  11       52.28       41.81      6.09 o
  -1   7  11        7.26        5.24      2.41 o
   1   7  11       20.40       24.78      7.91 o
 -10   8  11        1.69        2.93      3.48 o
  -8   8  11       97.23      120.93      9.64 o
  -6   8  11       23.25       31.69      6.09 o
  -4   8  11        0.82        4.03      4.43 o
  -2   8  11        2.67       -3.59      3.59 o
   0   8  11       14.73       15.09      4.40 o
  -9   9  11       55.21       57.32     10.04 o
  -7   9  11       66.94       74.55      8.50 o
  -5   9  11        4.20        1.18      4.95 o
  -3   9  11       16.67       10.26      5.17 o
  -1   9  11        1.93        5.74      5.26 o
   1   9  11        8.95        9.09      4.95 o
 -10  10  11       24.49       31.56      7.08 o
  -8  10  11       95.65      121.50      6.04 o
  -6  10  11        4.70        2.45      5.57 o
  -4  10  11       28.65       30.68      6.40 o
  -2  10  11       13.28        9.99      5.52 o
   0  10  11        7.16        5.39      5.92 o
  -9  11  11       22.51       28.36      4.19 o
  -7  11  11        9.17        5.83      5.30 o
  -5  11  11        2.75        5.87      5.43 o
  -3  11  11        4.94        3.29      5.17 o
  -1  11  11       29.82       27.22      6.79 o
  -8  12  11        4.86        3.90      5.35 o
  -6  12  11       25.02       21.39      6.49 o
  -4  12  11       23.55       21.87      6.53 o
  -2  12  11       41.98       35.11      7.14 o
   0  12  11        1.55        6.62      6.36 o
  -7  13  11       14.12       22.00      6.97 o
  -5  13  11       33.13       31.73      7.36 o
  -3  13  11       38.03       43.22      7.67 o
  -1  13  11        1.45       -1.97      5.87 o
  -6  14  11       23.01       16.17      6.71 o
  -4  14  11        7.51       13.10      6.62 o
  -2  14  11        2.77        3.73      5.52 o
  -5  15  11       28.72       43.65      7.85 o
  -3  15  11        4.33        4.73      5.61 o
 -10   0  12       64.90       82.66      8.24 o
  -8   0  12       13.80        7.76      4.34 o
  -6   0  12        7.25        5.43      3.81 o
  -4   0  12      197.52      233.00     10.74 o
  -2   0  12       28.80       36.33      5.22 o
   0   0  12        4.86       -0.44      4.38 o
  -9   1  12        9.01        6.43      5.30 o
  -7   1  12        2.02        0.57      2.61 o
  -5   1  12       75.52       72.08      4.49 o
  -3   1  12        0.46       -1.77      2.30 o
  -1   1  12       14.24       15.95      3.81 o
 -10   2  12       13.94       14.94      5.61 o
  -8   2  12       13.59       24.12      5.92 o
  -6   2  12        7.94        0.77      2.64 o
  -4   2  12       32.33       38.05      3.64 o
  -2   2  12        7.06       13.04      2.92 o
   0   2  12       24.68       21.70      4.65 o
  -9   3  12        5.09        4.65      3.08 o
  -7   3  12        4.74        3.11      2.74 o
  -5   3  12       38.25       39.36      3.65 o
  -3   3  12       54.77       52.80      3.79 o
  -1   3  12        7.43        5.20      3.86 o
 -10   4  12       26.62       25.93      4.33 o
  -8   4  12        7.72        3.34      4.91 o
  -6   4  12        7.45       10.82      3.84 o
  -4   4  12        0.67        0.87      2.35 o
  -2   4  12       22.20       22.66      3.59 o
   0   4  12       15.26       18.12      3.53 o
  -9   5  12       17.88       17.94      3.79 o
  -7   5  12       19.26       15.85      6.16 o
  -5   5  12       35.05       27.04      5.74 o
  -3   5  12        3.04        8.63      4.73 o
  -1   5  12       11.27        8.80      3.07 o
  -8   6  12        2.12        2.22      2.85 o
  -6   6  12        7.35        1.71      4.65 o
  -4   6  12        8.53       10.52      4.95 o
  -2   6  12       35.29       31.12      6.00 o
   0   6  12        6.35        2.97      3.08 o
  -9   7  12       17.54       17.16      3.69 o
  -7   7  12        0.72        1.75      4.38 o
  -5   7  12        7.80       12.89      5.39 o
  -3   7  12       16.21       17.97      5.48 o
  -1   7  12       41.54       54.79      7.85 o
  -8   8  12       14.50        1.36      5.00 o
  -6   8  12        4.02       -4.38      4.38 o
  -4   8  12       11.73       17.62      5.87 o
  -2   8  12       55.66       65.31      8.11 o
  -7   9  12        0.32        5.08      5.39 o
  -5   9  12        5.37        5.92      5.57 o
  -3   9  12        5.29        1.75      5.22 o
  -8  10  12       17.71       10.34      6.22 o
  -6  10  12       28.86       24.15      6.93 o
  -4  10  12        7.67        2.15      5.17 o
  -2  10  12        5.70       -4.78      4.78 o
  -7  11  12        3.02       -4.38      5.87 o
  -5  11  12       34.18       47.34      8.20 o
  -3  11  12       23.28       35.33      7.45 o
  -4  12  12       13.02        9.03      6.44 o
  -7   1  13        4.68        2.47      6.66 o
  -5   1  13       12.81        6.76      3.15 o
  -3   1  13        7.75        7.50      3.04 o
  -8   2  13        0.32        1.25      3.31 o
  -6   2  13        0.69       -4.49      4.49 o
  -4   2  13       63.52       72.57      4.69 o
  -7   3  13        5.06        3.73      3.00 o
  -5   3  13       17.32       21.34      5.52 o
  -3   3  13       13.25       18.67      5.08 o
  -6   4  13       12.25        4.12      4.73 o
  -4   4  13       27.11       28.27      5.70 o
  -7   5  13        4.11       -2.54      4.65 o
  -5   5  13       19.95       20.16      6.05 o
  -6   6  13        4.43        7.54      5.22 o
 
